# Supplementary material for: trans-Bis(ethyl­enediamine-κ2 N,N′)bis­(6-methyl-2,2,4-trioxo-3,4-dihydro-1,2λ6,3-oxathia­zin-3-ido-κN)copper(II)
Source: Acta Crystallogr Sect E Struct Rep Online. 2011 Dec 14;68(Pt 1):m47–8. doi: 10.1107/S1600536811051658 (PMC3254316; doi:10.1107/S1600536811051658)
Supplement: Supplementary file 1 [file e-68-00m47-sup1.cif]

##############################################################################
#                                                                            #
# This CIF contains the data in a paper accepted for publication in          #
# Acta Crystallographica Section E. It conforms to the requirements of       #
# Notes for Authors for Acta Crystallographica Section E, and has been       #
# peer reviewed under the auspices of the IUCr Commission on Journals.       #
#                                                                            #
# Full details of the Crystallographic Information File format               #
# are given in the paper "The Crystallographic Information File (CIF):       #
# a New Standard Archive File for Crystallography" by S. R. Hall, F. H.      #
# Allen and I. D. Brown [Acta Cryst. (1991), A47, 655-685].                  #
#                                                                            #
# The current version of the core CIF dictionary is obtainable from          #
# ftp://ftp.iucr.org/pub/cif_core.dic.                                       #
#                                                                            #
# Software is freely available for graphical display of the structure(s)     #
# in this CIF. For information consult the CIF software page                 #
# http://www.iucr.org/resources/cif/software.                                #
#                                                                            #
# This file may be used for bona fide research purposes within the           #
# scientific community so long as proper attribution is given to the journal # 
# article from which it was obtained.                                        #
#                                                                            #
##############################################################################
data_I
_audit_creation_method     SHELXL-97
_chemical_name_systematic
;
<i>trans</i>-Bis(ethylenediamine-\k^2^<i>N</i>,<i>N</i>')bis(6-methyl-2,2,4-
trioxo-3,4-dihydro-1,2\l^6^,3-oxathiazin-3-ido-\k<i>N</i>)copper(II)
;
_chemical_name_common     ?
_chemical_formula_moiety     'C12 H24 Cu N6 O8 S2'
_chemical_formula_sum     'C12 H24 Cu N6 O8 S2'
_chemical_formula_iupac     '[Cu (C4 H4 N O4 S)2 (C2 H8 N2)2]'
_chemical_formula_weight     508.03
_chemical_melting_point     ?
_symmetry_cell_setting     monoclinic
_symmetry_space_group_name_H-M     'P 21/c'
_symmetry_space_group_name_Hall     '-P 2ybc'
loop_
    _symmetry_equiv_pos_as_xyz
    'x, y, z'
    '-x, y+1/2, -z+1/2'
    '-x, -y, -z'
    'x, -y-1/2, z-1/2'
_cell_length_a     6.9853(3)
_cell_length_b     17.5355(6)
_cell_length_c     8.4092(4)
_cell_angle_alpha     90.00
_cell_angle_beta     93.017(3)
_cell_angle_gamma     90.00
_cell_volume     1028.62(7)
_cell_formula_units_Z     2
_cell_measurement_reflns_used     28030
_cell_measurement_theta_min     2.32
_cell_measurement_theta_max     28.01
_cell_measurement_temperature     296(2)
_exptl_crystal_description     'prism'
_exptl_crystal_colour     'violet'
_exptl_crystal_size_max     0.75
_exptl_crystal_size_mid     0.47
_exptl_crystal_size_min     0.32
_exptl_crystal_density_diffrn     1.640
_exptl_crystal_density_meas     ?
_exptl_crystal_density_method     'not measured'
_exptl_crystal_F_000     526
_exptl_absorpt_coefficient_mu     1.317
_exptl_absorpt_correction_type     integration
_exptl_absorpt_process_details     '(X-RED32; Stoe & Cie, 2002)'
_exptl_absorpt_correction_T_min     0.4383
_exptl_absorpt_correction_T_max     0.6779
_exptl_special_details
;
;
_diffrn_ambient_temperature     296(2)
_diffrn_radiation_type     MoK\a
_diffrn_radiation_wavelength     0.71073
_diffrn_radiation_source     'fine-focus sealed tube'
_diffrn_radiation_monochromator     graphite
_diffrn_measurement_device_type     'Stoe IPDS 2'
_diffrn_measurement_method     'w-scan rotation'
_diffrn_detector_area_resol_mean     ?
_diffrn_reflns_number     14620
_diffrn_reflns_av_R_equivalents     0.0359
_diffrn_reflns_av_sigmaI/netI     0.0155
_diffrn_reflns_theta_min     2.32
_diffrn_reflns_theta_max     26.00
_diffrn_reflns_theta_full     26.00
_diffrn_measured_fraction_theta_max     1.000
_diffrn_measured_fraction_theta_full     1.000
_diffrn_reflns_limit_h_min     -8
_diffrn_reflns_limit_h_max     8
_diffrn_reflns_limit_k_min     -21
_diffrn_reflns_limit_k_max     21
_diffrn_reflns_limit_l_min     -10
_diffrn_reflns_limit_l_max     10
_diffrn_standards_number     ?
_diffrn_standards_interval_count     ?
_diffrn_standards_interval_time     ?
_diffrn_standards_decay_%     ?
_refine_special_details
;
Refinement of <i>F</i>^2^ against ALL reflections. The weighted <i>R</i>-factor
<i>wR</i> and goodness of fit <i>S</i> are based on <i>F</i>^2^, conventional
<i>R</i>-factors <i>R</i> are based on <i>F</i>, with <i>F</i> set to zero for
negative <i>F</i>^2^. The threshold expression of <i>F</i>^2^ >
\s(<i>F</i>^2^) is used only for calculating <i>R</i>-factors(gt) <i>etc</i>.
and is not relevant to the choice of reflections for refinement.
<i>R</i>-factors based on <i>F</i>^2^ are statistically about twice as large
as those based on <i>F</i>, and <i>R</i>- factors based on ALL data will be
even larger.
;
_reflns_number_total     2023
_reflns_number_gt     1865
_reflns_threshold_expression     I>2\s(I)
_refine_ls_structure_factor_coef     Fsqd
_refine_ls_matrix_type     full
_refine_ls_R_factor_all     0.0277
_refine_ls_R_factor_gt     0.0244
_refine_ls_wR_factor_gt     0.0637
_refine_ls_wR_factor_ref     0.0649
_refine_ls_goodness_of_fit_ref     1.089
_refine_ls_restrained_S_all     1.089
_refine_ls_number_reflns     2023
_refine_ls_number_parameters     150
_refine_ls_number_restraints     0
_refine_ls_hydrogen_treatment     mixed
_refine_ls_weighting_scheme     calc
_refine_ls_weighting_details
         'calc w=1/[\s^2^(Fo^2^)+(0.0309P)^2^+0.3289P] where P=(Fo^2^+2Fc^2^)/3'
_atom_sites_solution_hydrogens     geom
_atom_sites_solution_primary     direct
_atom_sites_solution_secondary     difmap
_refine_ls_shift/su_max     0.001
_refine_ls_shift/su_mean     0.000
_refine_diff_density_max     0.232
_refine_diff_density_min     -0.252
_refine_ls_extinction_method     none
_refine_ls_extinction_coef     ?
loop_
    _atom_type_symbol
    _atom_type_description
    _atom_type_scat_dispersion_real
    _atom_type_scat_dispersion_imag
    _atom_type_scat_source
    'C' 'C' 0.0033 0.0016
                         'International Tables Vol C Tables 4.2.6.8 and 6.1.1.4'
    'H' 'H' 0.0000 0.0000
                         'International Tables Vol C Tables 4.2.6.8 and 6.1.1.4'
    'Cu' 'Cu' 0.3201 1.2651
                         'International Tables Vol C Tables 4.2.6.8 and 6.1.1.4'
    'N' 'N' 0.0061 0.0033
                         'International Tables Vol C Tables 4.2.6.8 and 6.1.1.4'
    'O' 'O' 0.0106 0.0060
                         'International Tables Vol C Tables 4.2.6.8 and 6.1.1.4'
    'S' 'S' 0.1246 0.1234
                         'International Tables Vol C Tables 4.2.6.8 and 6.1.1.4'
_computing_data_collection     'X-AREA (Stoe & Cie, 2002)'
_computing_cell_refinement     'X-AREA (Stoe & Cie, 2002)'
_computing_data_reduction     'X-RED (Stoe & Cie, 2002)'
_computing_structure_solution
                         'WinGX (Farrugia, 1997) and SHELXS97 (Sheldrick, 2008)'
_computing_structure_refinement     'SHELXL97 (Sheldrick, 2008)'
_computing_molecular_graphics
  'ORTEP-3 for Windows (Farrugia, 1997)and Mercury (Macrae <i>et al.</i>, 2006)'
_computing_publication_material
                                'WinGX (Farrugia, 1999) and PLATON (Spek, 2009)'
loop_
    _atom_site_type_symbol
    _atom_site_label
    _atom_site_fract_x
    _atom_site_fract_y
    _atom_site_fract_z
    _atom_site_U_iso_or_equiv
    _atom_site_adp_type
    _atom_site_calc_flag
    _atom_site_refinement_flags
    _atom_site_occupancy
    _atom_site_symmetry_multiplicity
    _atom_site_disorder_assembly
    _atom_site_disorder_group
    C C1 0.1200(3) 0.55390(12) 0.7619(2) 0.0473(4) Uani d . 1 1 . .
    C C2 0.0228(3) 0.59733(13) 0.8823(2) 0.0526(5) Uani d . 1 1 . .
    H H2 -0.0916 0.5781 0.9177 0.063 Uiso calc R 1 1 . .
    C C3 0.0877(3) 0.66195(12) 0.9434(2) 0.0483(4) Uani d . 1 1 . .
    C C4 -0.0106(3) 0.71462(15) 1.0516(3) 0.0697(6) Uani d . 1 1 . .
    H H4A -0.1428 0.7001 1.0557 0.105 Uiso calc R 1 1 . .
    H H4B -0.0027 0.7659 1.0123 0.105 Uiso calc R 1 1 . .
    H H4C 0.0502 0.7118 1.1565 0.105 Uiso calc R 1 1 . .
    C C5 0.5868(3) 0.36713(11) 0.6731(2) 0.0508(5) Uani d . 1 1 . .
    H H5A 0.6284 0.3403 0.7697 0.061 Uiso calc R 1 1 . .
    H H5B 0.6471 0.3438 0.5839 0.061 Uiso calc R 1 1 . .
    C C6 0.3715(3) 0.36387(11) 0.6486(3) 0.0539(5) Uani d . 1 1 . .
    H H6A 0.3310 0.3119 0.6257 0.065 Uiso calc R 1 1 . .
    H H6B 0.3123 0.3805 0.7444 0.065 Uiso calc R 1 1 . .
    Cu Cu1 0.5000 0.5000 0.5000 0.03988(11) Uani d S 1 2 . .
    N N1 0.2955(2) 0.57689(9) 0.71898(19) 0.0463(4) Uani d . 1 1 . .
    N N2 0.6387(2) 0.44831(9) 0.6856(2) 0.0435(3) Uani d . 1 1 . .
    N N3 0.3116(2) 0.41394(9) 0.51456(19) 0.0404(3) Uani d . 1 1 . .
    O O1 0.5067(2) 0.59346(10) 0.96415(19) 0.0653(4) Uani d . 1 1 . .
    O O2 0.5347(2) 0.68003(9) 0.7441(2) 0.0699(5) Uani d . 1 1 . .
    O O3 0.26382(19) 0.69080(8) 0.90616(17) 0.0539(3) Uani d . 1 1 . .
    O O4 0.0388(2) 0.49923(9) 0.6937(2) 0.0673(4) Uani d . 1 1 . .
    S S1 0.41531(6) 0.63171(3) 0.83179(6) 0.04469(13) Uani d . 1 1 . .
    H H2A 0.755(3) 0.4555(13) 0.691(3) 0.054(6) Uiso d . 1 1 . .
    H H2B 0.602(3) 0.4650(14) 0.776(3) 0.055(6) Uiso d . 1 1 . .
    H H3A 0.307(3) 0.3881(13) 0.429(3) 0.053(6) Uiso d . 1 1 . .
    H H3B 0.207(3) 0.4339(13) 0.526(3) 0.056(6) Uiso d . 1 1 . .
loop_
    _atom_site_aniso_label
    _atom_site_aniso_U_11
    _atom_site_aniso_U_22
    _atom_site_aniso_U_33
    _atom_site_aniso_U_12
    _atom_site_aniso_U_13
    _atom_site_aniso_U_23
    C1 0.0385(9) 0.0561(11) 0.0471(10) -0.0003(8) 0.0002(8) -0.0054(8)
    C2 0.0387(9) 0.0678(13) 0.0519(11) -0.0002(9) 0.0087(8) -0.0065(10)
    C3 0.0449(10) 0.0571(11) 0.0431(10) 0.0123(9) 0.0050(8) 0.0006(8)
    C4 0.0639(14) 0.0801(16) 0.0662(13) 0.0215(12) 0.0136(11) -0.0153(12)
    C5 0.0590(12) 0.0398(9) 0.0528(11) 0.0035(8) -0.0063(9) 0.0067(8)
    C6 0.0591(12) 0.0445(10) 0.0572(12) -0.0135(9) -0.0039(9) 0.0123(9)
    Cu1 0.03489(16) 0.03563(17) 0.04820(19) -0.00665(12) -0.00646(12)
                                                                     0.00794(12)
    N1 0.0406(8) 0.0500(8) 0.0490(8) -0.0035(7) 0.0078(6) -0.0126(7)
    N2 0.0373(8) 0.0447(8) 0.0481(9) -0.0025(7) -0.0033(7) 0.0033(7)
    N3 0.0376(8) 0.0395(8) 0.0440(9) -0.0044(6) 0.0015(6) -0.0016(7)
    O1 0.0569(9) 0.0708(10) 0.0666(9) 0.0108(7) -0.0126(7) -0.0071(8)
    O2 0.0744(10) 0.0541(8) 0.0844(11) -0.0224(8) 0.0346(9) -0.0203(8)
    O3 0.0539(8) 0.0445(7) 0.0645(9) 0.0039(6) 0.0136(7) -0.0125(6)
    O4 0.0424(8) 0.0831(11) 0.0769(10) -0.0151(7) 0.0067(7) -0.0326(9)
    S1 0.0409(2) 0.0421(2) 0.0517(3) -0.00205(18) 0.00779(19) -0.01057(19)
_geom_special_details
;
All e.s.d.'s (except the e.s.d. in the dihedral angle between two l.s. planes)
are estimated using the full covariance matrix. The cell e.s.d.'s are taken
into account individually in the estimation of e.s.d.'s in distances, angles
and torsion angles; correlations between e.s.d.'s in cell parameters are only
used when they are defined by crystal symmetry. An approximate (isotropic)
treatment of cell e.s.d.'s is used for estimating e.s.d.'s involving l.s.
planes.
;
loop_
    _geom_bond_atom_site_label_1
    _geom_bond_atom_site_label_2
    _geom_bond_site_symmetry_2
    _geom_bond_distance
    _geom_bond_publ_flag
    C1 O4 . 1.239(2) ?
    C1 N1 . 1.357(2) ?
    C1 C2 . 1.462(3) ?
    C2 C3 . 1.315(3) ?
    C2 H2 . 0.9300 ?
    C3 O3 . 1.381(2) ?
    C3 C4 . 1.489(3) ?
    C4 H4A . 0.9600 ?
    C4 H4B . 0.9600 ?
    C4 H4C . 0.9600 ?
    C5 N2 . 1.471(2) ?
    C5 C6 . 1.509(3) ?
    C5 H5A . 0.9700 ?
    C5 H5B . 0.9700 ?
    C6 N3 . 1.472(2) ?
    C6 H6A . 0.9700 ?
    C6 H6B . 0.9700 ?
    Cu1 N1 . 2.7434(15) y
    Cu1 N1 3_666 2.7434(15) ?
    Cu1 N2 . 2.0090(16) y
    Cu1 N2 3_666 2.0090(16) ?
    Cu1 N3 . 2.0101(14) y
    Cu1 N3 3_666 2.0102(14) ?
    N1 S1 . 1.5624(15) ?
    N2 H2A . 0.82(2) ?
    N2 H2B . 0.87(2) ?
    N3 H3A . 0.85(2) ?
    N3 H3B . 0.82(2) ?
    O1 S1 . 1.4218(16) ?
    O2 S1 . 1.4220(15) ?
    O3 S1 . 1.6292(13) ?
loop_
    _geom_angle_atom_site_label_1
    _geom_angle_atom_site_label_2
    _geom_angle_atom_site_label_3
    _geom_angle_site_symmetry_1
    _geom_angle_site_symmetry_3
    _geom_angle
    _geom_angle_publ_flag
    O4 C1 N1 . . 120.27(17) ?
    O4 C1 C2 . . 120.39(17) ?
    N1 C1 C2 . . 119.23(17) ?
    C3 C2 C1 . . 123.79(18) ?
    C3 C2 H2 . . 118.1 ?
    C1 C2 H2 . . 118.1 ?
    C2 C3 O3 . . 121.33(17) ?
    C2 C3 C4 . . 127.8(2) ?
    O3 C3 C4 . . 110.88(19) ?
    C3 C4 H4A . . 109.5 ?
    C3 C4 H4B . . 109.5 ?
    H4A C4 H4B . . 109.5 ?
    C3 C4 H4C . . 109.5 ?
    H4A C4 H4C . . 109.5 ?
    H4B C4 H4C . . 109.5 ?
    N2 C5 C6 . . 106.65(15) ?
    N2 C5 H5A . . 110.4 ?
    C6 C5 H5A . . 110.4 ?
    N2 C5 H5B . . 110.4 ?
    C6 C5 H5B . . 110.4 ?
    H5A C5 H5B . . 108.6 ?
    N3 C6 C5 . . 108.84(15) ?
    N3 C6 H6A . . 109.9 ?
    C5 C6 H6A . . 109.9 ?
    N3 C6 H6B . . 109.9 ?
    C5 C6 H6B . . 109.9 ?
    H6A C6 H6B . . 108.3 ?
    N1 Cu1 N2 . . 86.97(6) ?
    N1 Cu1 N3 . . 87.84(5) ?
    N2 Cu1 N2 . 3_666 180.0 ?
    N2 Cu1 N3 . . 84.51(7) ?
    N2 Cu1 N3 3_666 . 95.49(7) ?
    N2 Cu1 N3 . 3_666 95.49(7) ?
    N2 Cu1 N3 3_666 3_666 84.51(7) ?
    N3 Cu1 N3 . 3_666 180.00(6) ?
    C1 N1 S1 . . 118.93(13) ?
    C5 N2 Cu1 . . 105.92(12) ?
    C5 N2 H2A . . 113.1(16) ?
    Cu1 N2 H2A . . 114.0(16) ?
    C5 N2 H2B . . 107.8(16) ?
    Cu1 N2 H2B . . 112.0(15) ?
    H2A N2 H2B . . 104(2) ?
    C6 N3 Cu1 . . 109.52(11) ?
    C6 N3 H3A . . 109.1(15) ?
    Cu1 N3 H3A . . 110.4(15) ?
    C6 N3 H3B . . 112.7(16) ?
    Cu1 N3 H3B . . 106.0(16) ?
    H3A N3 H3B . . 109(2) ?
    C3 O3 S1 . . 117.28(12) ?
    O1 S1 O2 . . 115.84(11) ?
    O1 S1 N1 . . 112.91(10) ?
    O2 S1 N1 . . 111.20(9) ?
    O1 S1 O3 . . 105.87(9) ?
    O2 S1 O3 . . 103.33(8) ?
    N1 S1 O3 . . 106.64(8) ?
loop_
    _geom_torsion_atom_site_label_1
    _geom_torsion_atom_site_label_2
    _geom_torsion_atom_site_label_3
    _geom_torsion_atom_site_label_4
    _geom_torsion_site_symmetry_1
    _geom_torsion_site_symmetry_2
    _geom_torsion_site_symmetry_3
    _geom_torsion_site_symmetry_4
    _geom_torsion
    _geom_torsion_publ_flag
    O4 C1 C2 C3 . . . . -170.1(2) ?
    N1 C1 C2 C3 . . . . 6.0(3) ?
    C1 C2 C3 O3 . . . . -5.2(3) ?
    C1 C2 C3 C4 . . . . 172.3(2) ?
    N2 C5 C6 N3 . . . . 52.2(2) ?
    O4 C1 N1 S1 . . . . -165.20(17) ?
    C2 C1 N1 S1 . . . . 18.7(3) ?
    C6 C5 N2 Cu1 . . . . -49.01(18) ?
    N3 Cu1 N2 C5 . . . . 26.67(13) ?
    N3 Cu1 N2 C5 3_666 . . . -153.33(13) ?
    C5 C6 N3 Cu1 . . . . -29.1(2) ?
    N2 Cu1 N3 C6 . . . . 1.51(14) ?
    N2 Cu1 N3 C6 3_666 . . . -178.49(14) ?
    C2 C3 O3 S1 . . . . -18.8(2) ?
    C4 C3 O3 S1 . . . . 163.28(15) ?
    C1 N1 S1 O1 . . . . 78.40(17) ?
    C1 N1 S1 O2 . . . . -149.42(16) ?
    C1 N1 S1 O3 . . . . -37.46(18) ?
    C3 O3 S1 O1 . . . . -82.80(15) ?
    C3 O3 S1 O2 . . . . 154.99(15) ?
    C3 O3 S1 N1 . . . . 37.68(16) ?
loop_
    _geom_hbond_atom_site_label_D
    _geom_hbond_atom_site_label_H
    _geom_hbond_atom_site_label_A
    _geom_hbond_site_symmetry_A
    _geom_hbond_distance_DH
    _geom_hbond_distance_HA
    _geom_hbond_distance_DA
    _geom_hbond_angle_DHA
    N3 H3B O4 . 0.82(2) 2.20(2) 2.905(2) 143(2)
    N2 H2A O4 1_655 0.82(2) 2.13(2) 2.931(2) 167(2)
    N2 H2B O1 3_667 0.87(2) 2.57(2) 3.250(2) 137(2)
    N3 H3A O2 3_666 0.85(2) 2.23(2) 2.974(2) 147(2)
_iucr_refine_instructions_details
;
TITL necmi37 in P 21/c
CELL  0.71073   6.9853  17.5355   8.4092   90.000   93.017   90.000
ZERR     2.00   0.0003   0.0006   0.0004    0.000    0.003    0.000
LATT   1
SYMM  - X, 1/2 + Y, 1/2 - Z
SFAC  C    H    CU   N    O    S
UNIT  24   48   2    12   16   4
MERG   2
OMIT    -4.00  52.00
MPLA  Cu1 N2 C5 C6 N3
MPLA  S1 O3 C3 C2 C1 N1
HTAB N3 O4
EQIV $1 x+1, y, z
HTAB N2 O4_$1
EQIV $2 -x+1, -y+1, -z+2
HTAB N2 O1_$2
EQIV $3 -x+1, -y+1, -z+1
HTAB N3 O2_$3
FMAP   2
PLAN    2
SIZE     0.32   0.47   0.75
ACTA
BOND
BOND   $H
CONF
L.S.   4
TEMP    23.00
WGHT    0.030900    0.328900
FVAR       0.78001
C1    1    0.119957    0.553900    0.761930    11.00000    0.03854    0.05614 =
         0.04706   -0.00540    0.00021   -0.00030
C2    1    0.022773    0.597326    0.882290    11.00000    0.03872    0.06779 =
         0.05193   -0.00652    0.00874   -0.00022
AFIX  43
H2    2   -0.091582    0.578139    0.917684    11.00000   -1.20000
AFIX   0
C3    1    0.087710    0.661953    0.943405    11.00000    0.04486    0.05710 =
         0.04311    0.00065    0.00505    0.01226
C4    1   -0.010648    0.714616    1.051584    11.00000    0.06394    0.08005 =
         0.06621   -0.01528    0.01356    0.02155
AFIX 137
H4A   2   -0.142823    0.700124    1.055698    11.00000   -1.50000
H4B   2   -0.002700    0.765860    1.012303    11.00000   -1.50000
H4C   2    0.050182    0.711809    1.156480    11.00000   -1.50000
AFIX   0
C5    1    0.586817    0.367131    0.673097    11.00000    0.05896    0.03984 =
         0.05276    0.00666   -0.00634    0.00347
AFIX  23
H5A   2    0.628393    0.340265    0.769665    11.00000   -1.20000
H5B   2    0.647085    0.343763    0.583908    11.00000   -1.20000
AFIX   0
C6    1    0.371466    0.363870    0.648570    11.00000    0.05908    0.04454 =
         0.05725    0.01234   -0.00387   -0.01352
AFIX  23
H6A   2    0.331009    0.311919    0.625740    11.00000   -1.20000
H6B   2    0.312259    0.380501    0.744423    11.00000   -1.20000
AFIX   0
CU1   3    0.500000    0.500000    0.500000    10.50000    0.03489    0.03563 =
         0.04820    0.00794   -0.00646   -0.00665
N1    4    0.295469    0.576894    0.718979    11.00000    0.04060    0.05002 =
         0.04898   -0.01264    0.00781   -0.00345
N2    4    0.638701    0.448305    0.685559    11.00000    0.03725    0.04469 =
         0.04808    0.00334   -0.00330   -0.00250
N3    4    0.311642    0.413936    0.514556    11.00000    0.03762    0.03948 =
         0.04398   -0.00160    0.00153   -0.00443
O1    5    0.506688    0.593455    0.964150    11.00000    0.05691    0.07081 =
         0.06660   -0.00706   -0.01261    0.01085
O2    5    0.534668    0.680029    0.744074    11.00000    0.07443    0.05409 =
         0.08440   -0.02032    0.03459   -0.02238
O3    5    0.263819    0.690802    0.906157    11.00000    0.05389    0.04451 =
         0.06449   -0.01255    0.01360    0.00388
O4    5    0.038803    0.499229    0.693651    11.00000    0.04242    0.08310 =
         0.07690   -0.03264    0.00673   -0.01510
S1    6    0.415307    0.631708    0.831790    11.00000    0.04085    0.04209 =
         0.05168   -0.01057    0.00779   -0.00205
H2A   2    0.754559    0.455470    0.690720    11.00000    0.05422
H2B   2    0.601650    0.465004    0.775786    11.00000    0.05473
H3A   2    0.306631    0.388147    0.429437    11.00000    0.05301
H3B   2    0.207052    0.433930    0.525748    11.00000    0.05560
HKLF    4
REM  necmi37 in P 21/c
REM R1 =  0.0244 for   1865 Fo > 4sig(Fo)  and  0.0277 for all   2023 data
REM    150 parameters refined using      0 restraints
END
WGHT      0.0309      0.3289
REM Highest difference peak  0.232,  deepest hole -0.252,  1-sigma level  0.040
Q1    1   0.4239  0.6848  0.7004  11.00000  0.05    0.23
Q2    1   0.6189  0.4871  0.5990  11.00000  0.05    0.21
;
data_global
_journal_date_recd_electronic     2011-11-25
_journal_date_accepted     2011-11-30
_journal_name_full     'Acta Crystallographica, Section E'
_journal_year     2012
_journal_volume     68
_journal_issue      1
_journal_page_first     m47
_journal_page_last     m48
_journal_paper_category     QM
_journal_paper_doi     10.1107/S1600536811051658
_journal_coeditor_code     BT5731
_publ_contact_author_name     'G\"une\,s Demirta\,s'
_publ_contact_author_address
;
Ondokuz May\?is University
Arts and Sciences Faculty
Department of Physics
55139 Samsun
Turkey
;
_publ_contact_author_email     'gunesd@omu.edu.tr'
_publ_contact_author_fax     ?
_publ_contact_author_phone     ?
_publ_section_title
;\
<i>trans</i>-Bis(ethylenediamine-\k^2^<i>N</i>,<i>N</i>')bis(6-methyl-2,2,4-\
trioxo-3,4-dihydro-1,2\l^6^,3-oxathiazin-3-ido-\k<i>N</i>)copper(II)
;
loop_
    _publ_author_name
    _publ_author_footnote
    _publ_author_address
    'Dege, Necmi' ?
;
Ondokuz May\?is University
Arts and Sciences Faculty
Department of Physics
55139 Samsun
Turkey
;
    'Demirta\,s, G\"une\,s' .
;
Ondokuz May\?is University
Arts and Sciences Faculty
Department of Physics
55139 Samsun
Turkey
;
    '\.I\,cbudak, Hasan' .
;
Ondokuz May\?is University
Arts and Sciences Faculty
Department of Chemistry
55139 Samsun
Turkey
;
