# Supplementary material for: trans-Bis(ethyl­enediamine-κ2 N,N′)bis­(6-methyl-2,2,4-trioxo-3,4-dihydro-1,2λ6,3-oxathia­zin-3-ido-κN)copper(II)
Source: Acta Crystallogr Sect E Struct Rep Online. 2011 Dec 14;68(Pt 1):m47–8. doi: 10.1107/S1600536811051658 (PMC3254316; doi:10.1107/S1600536811051658)
Supplement: Supplementary file 2 [file e-68-00m47-Isup2.hkl]

#
# h,k,l, Fc-squared, Fo-squared, sigma(Fo-squared) and status flag
#
data_I
_shelx_title ' necmi37 in P 21/c'
_shelx_refln_list_code          4
_shelx_F_calc_maximum      127.63
_exptl_crystal_F_000       526.00
_reflns_d_resolution_high  0.8107
 
loop_
 _symmetry_equiv_pos_as_xyz
 'x, y, z'
 '-x, y+1/2, -z+1/2'
 '-x, -y, -z'
 'x, -y-1/2, z-1/2'
 
_cell_length_a     6.9853
_cell_length_b    17.5355
_cell_length_c     8.4092
_cell_angle_alpha  90.000
_cell_angle_beta   93.017
_cell_angle_gamma  90.000
 
_shelx_F_squared_multiplier     1.000
 
loop_
 _refln_index_h
 _refln_index_k
 _refln_index_l
 _refln_F_squared_calc
 _refln_F_squared_meas
 _refln_F_squared_sigma
 _refln_observed_status
   1   0   0    16288.99    16307.97     69.17 o
   2   0   0    14746.86    15030.27     78.40 o
   3   0   0      231.83      307.87      3.09 o
   4   0   0     1395.24     1307.08     22.03 o
   5   0   0      477.89      479.13      5.55 o
   6   0   0       87.55       82.46      2.63 o
   7   0   0        3.17        3.73      2.43 o
   8   0   0      109.24      108.97      3.32 o
   1   1   0     2973.92     3176.62     14.51 o
   2   1   0      153.90      155.68      2.04 o
   3   1   0      422.94      393.81      2.37 o
   4   1   0       26.11       15.35      1.42 o
   5   1   0      189.86      201.12      2.02 o
   6   1   0        0.43        3.02      1.59 o
   7   1   0      172.96      180.16      2.56 o
   8   1   0       76.36       75.82      2.17 o
   0   2   0     7474.13     8097.81     95.74 o
   1   2   0     1895.55     1838.92      7.24 o
   2   2   0     1937.82     2031.81     11.37 o
   3   2   0      450.68      402.80      2.43 o
   4   2   0      481.77      439.20      2.83 o
   5   2   0      987.98      990.71      6.17 o
   6   2   0      786.39      806.03      9.01 o
   7   2   0      278.21      288.19      4.23 o
   8   2   0       88.49       95.44      2.36 o
   1   3   0      874.55      915.65     10.52 o
   2   3   0      378.63      389.01      2.73 o
   3   3   0     2172.21     2202.86      8.12 o
   4   3   0      218.89      195.62      2.00 o
   5   3   0       38.21       43.77      1.63 o
   6   3   0        7.84       11.97      1.69 o
   7   3   0       22.64       30.02      1.91 o
   8   3   0       50.37       49.49      2.49 o
   0   4   0     3531.31     3700.96     11.47 o
   1   4   0     4036.63     4337.18     53.12 o
   2   4   0      878.93      889.87      5.07 o
   3   4   0     1186.00     1186.93      7.40 o
   4   4   0     2624.66     2527.84     16.48 o
   5   4   0     1082.79     1094.27     12.25 o
   6   4   0     1142.82     1141.37     16.51 o
   7   4   0      523.30      532.86     11.93 o
   8   4   0      206.37      203.90      5.53 o
   1   5   0       10.39       15.26      1.49 o
   2   5   0       19.47       16.22      1.54 o
   3   5   0      322.88      305.32      2.30 o
   4   5   0      254.02      248.34      2.22 o
   5   5   0      319.51      313.48      4.47 o
   6   5   0        5.50        5.26      1.58 o
   7   5   0       44.50       49.54      1.94 o
   8   5   0       70.99       77.65      3.31 o
   0   6   0     2482.62     2542.41     13.00 o
   1   6   0     1668.23     1633.14     15.73 o
   2   6   0     3961.68     4127.81     45.78 o
   3   6   0     1899.65     1885.23     18.53 o
   4   6   0      364.13      387.32      3.68 o
   5   6   0       39.83       42.11      1.75 o
   6   6   0        8.78       11.24      1.80 o
   7   6   0      203.25      203.04      3.51 o
   8   6   0       60.22       63.25      2.31 o
   1   7   0      944.77      972.41      7.60 o
   2   7   0       52.94       49.77      1.69 o
   3   7   0      427.91      421.94      4.15 o
   4   7   0      472.96      471.35      5.41 o
   5   7   0      172.19      167.55      2.40 o
   6   7   0       21.14       24.01      1.69 o
   7   7   0        7.65        8.14      1.98 o
   8   7   0       70.19       72.54      2.34 o
   0   8   0      969.93      891.04      8.83 o
   1   8   0     2359.20     2285.42     19.82 o
   2   8   0     5802.66     5941.05     34.81 o
   3   8   0      436.78      445.59      5.55 o
   4   8   0       92.94       96.38      2.52 o
   5   8   0      199.91      184.45      2.42 o
   6   8   0        4.14        7.53      1.84 o
   7   8   0       26.03       32.58      2.03 o
   1   9   0       72.11       69.47      1.55 o
   2   9   0      747.97      728.89      2.90 o
   3   9   0     1713.49     1693.34     14.81 o
   4   9   0      621.30      599.83      7.85 o
   5   9   0       39.54       43.88      1.95 o
   6   9   0        5.55        9.38      1.94 o
   7   9   0        0.02        1.73      1.92 o
   0  10   0     1765.65     1699.21      6.53 o
   1  10   0      231.29      206.79      2.10 o
   2  10   0     1272.95     1237.79      9.29 o
   3  10   0      486.76      453.09      3.72 o
   4  10   0     3607.76     3579.33     56.09 o
   5  10   0      782.59      782.14     17.54 o
   6  10   0      647.82      673.43     13.21 o
   7  10   0       82.18       80.98      2.84 o
   1  11   0        3.34        6.71      1.44 o
   2  11   0      156.63      156.43      2.08 o
   3  11   0        0.04        1.52      1.67 o
   4  11   0      227.00      235.73      2.53 o
   5  11   0       63.22       65.22      2.11 o
   6  11   0        1.05        3.53      2.12 o
   7  11   0        0.06        0.82      2.24 o
   0  12   0      391.00      415.33      3.29 o
   1  12   0       35.00       25.45      1.54 o
   2  12   0      434.59      414.72      2.40 o
   3  12   0      464.20      443.75      3.55 o
   4  12   0     1380.73     1428.42     12.83 o
   5  12   0     1294.99     1294.19     22.73 o
   6  12   0      486.66      490.06     13.15 o
   7  12   0      171.18      164.42      7.05 o
   1  13   0      336.22      337.92      2.20 o
   2  13   0      631.09      614.66      4.18 o
   3  13   0      440.23      423.27      3.31 o
   4  13   0      198.66      192.14      2.90 o
   5  13   0        2.83        2.34      3.67 o
   6  13   0       13.08       20.96      2.60 o
   0  14   0     1382.30     1371.14      5.05 o
   1  14   0      533.18      553.64      4.36 o
   2  14   0      488.35      505.56      4.02 o
   3  14   0       23.17       29.36      1.75 o
   4  14   0       51.42       59.16      1.95 o
   5  14   0       15.84       17.34      2.67 o
   6  14   0       25.63       24.11      2.85 o
   1  15   0      107.58      108.44      1.92 o
   2  15   0       10.47        5.40      1.76 o
   3  15   0        0.01        0.99      1.82 o
   4  15   0       13.43       16.95      1.99 o
   5  15   0       30.78       30.52      2.39 o
   6  15   0        7.44        7.50      2.54 o
   0  16   0     1201.79     1197.20      9.70 o
   1  16   0      997.94      994.74      7.36 o
   2  16   0      246.95      259.98      2.61 o
   3  16   0      213.24      225.70      2.86 o
   4  16   0       29.17       35.24      1.99 o
   5  16   0        8.75        7.72      2.43 o
   1  17   0       67.03       64.30      1.89 o
   2  17   0      238.92      232.73      2.46 o
   3  17   0       24.84       29.03      2.06 o
   4  17   0      163.66      163.39      3.53 o
   5  17   0       90.13       83.90      2.71 o
   0  18   0        1.12        2.69      2.52 o
   1  18   0       15.61       14.93      1.85 o
   2  18   0      237.14      225.17      2.52 o
   3  18   0      179.77      175.87      3.56 o
   4  18   0       69.96       66.36      2.36 o
   1  19   0        0.56        1.55      1.88 o
   2  19   0        1.05        1.40      2.00 o
   3  19   0        2.90        4.66      2.18 o
   4  19   0        0.49        1.23      2.28 o
   0  20   0       33.91       36.05      2.93 o
   1  20   0        1.87        6.04      2.12 o
   2  20   0       68.14       63.66      2.37 o
   3  20   0       57.32       55.82      2.33 o
   1  21   0        0.39        1.76      2.09 o
   2  21   0       20.11       17.77      2.23 o
  -8   1   1      304.28      299.96      6.29 o
  -7   1   1      267.25      287.41      5.09 o
  -6   1   1      554.10      579.49      5.70 o
  -5   1   1      159.74      160.33      1.81 o
  -4   1   1     1170.37     1230.94     10.82 o
  -3   1   1       95.02      111.34      1.64 o
  -2   1   1      349.07      343.61      2.61 o
  -1   1   1      225.01      203.49      2.63 o
   0   1   1     1594.31     1640.37     39.66 o
   1   1   1    10515.53    10446.44     78.32 o
   2   1   1      315.39      355.15      2.94 o
   3   1   1      682.31      619.60      3.40 o
   4   1   1       35.28       19.95      1.48 o
   5   1   1     1730.38     1665.76     14.06 o
   6   1   1      780.18      796.20      6.51 o
   7   1   1      233.89      243.71      2.31 o
   8   1   1        7.14        7.01      2.07 o
  -8   2   1        0.58        1.38      1.98 o
  -7   2   1      140.35      147.07      2.06 o
  -6   2   1      209.39      215.72      3.28 o
  -5   2   1       22.53       22.40      1.42 o
  -4   2   1      546.76      599.16      4.35 o
  -3   2   1      107.25       97.02      1.68 o
  -2   2   1      131.36      144.75      1.98 o
  -1   2   1     1835.36     1807.92     10.77 o
   0   2   1     5673.65     6177.32     84.17 o
   1   2   1     4039.62     4072.99     72.92 o
   2   2   1     1822.39     1752.38     12.46 o
   3   2   1      740.87      734.26      4.91 o
   4   2   1       18.31       15.38      1.45 o
   5   2   1       74.04       80.41      1.67 o
   6   2   1      155.07      169.74      2.04 o
   7   2   1      300.94      317.43      4.18 o
   8   2   1       59.39       61.86      2.63 o
  -8   3   1       29.63       31.18      2.04 o
  -7   3   1        4.75        4.99      1.82 o
  -6   3   1       13.06       16.17      1.53 o
  -5   3   1      249.97      252.27      2.00 o
  -4   3   1     2448.20     2429.19     18.10 o
  -3   3   1      856.75      781.80      3.15 o
  -2   3   1     9964.25     9946.33     48.43 o
  -1   3   1     2696.61     2609.05     23.05 o
   0   3   1    15515.46    15610.91    121.43 o
   1   3   1       16.82       25.88      1.74 o
   2   3   1      498.90      543.28      4.37 o
   3   3   1     1171.25     1115.66      7.06 o
   4   3   1     1074.28     1078.36      9.06 o
   5   3   1      796.45      800.48      6.69 o
   6   3   1      210.03      228.29      2.21 o
   7   3   1      423.56      417.27      4.26 o
   8   3   1      153.59      152.06      3.56 o
  -8   4   1        8.57       11.04      2.25 o
  -7   4   1      188.69      174.66      2.22 o
  -6   4   1       51.14       49.67      1.76 o
  -5   4   1      135.49      148.40      1.86 o
  -4   4   1        2.02        2.58      1.50 o
  -3   4   1       42.01       71.39      1.75 o
  -2   4   1        8.67       15.25      1.86 o
  -1   4   1      827.93      849.09      5.31 o
   0   4   1       90.78       95.05      2.00 o
   1   4   1     4177.27     4367.96     74.33 o
   2   4   1       37.80       51.00      1.61 o
   3   4   1       81.57       84.73      1.72 o
   4   4   1       11.40       10.42      1.54 o
   5   4   1        0.36        0.92      1.41 o
   6   4   1        9.79       17.94      2.38 o
   7   4   1        0.41        2.28      1.91 o
   8   4   1        4.52        6.01      2.15 o
  -8   5   1       60.91       66.20      3.00 o
  -7   5   1      194.41      198.00      2.80 o
  -6   5   1      601.75      581.06      5.80 o
  -5   5   1      158.32      159.41      1.95 o
  -4   5   1     2059.64     1984.98     20.28 o
  -3   5   1     5191.11     5148.36     51.56 o
  -2   5   1    15945.93    15905.22    178.31 o
  -1   5   1     5566.63     5616.79     42.04 o
   0   5   1     1202.79     1270.19      6.08 o
   1   5   1     2448.71     2502.78     28.04 o
   2   5   1     4040.04     4095.34     52.46 o
   3   5   1     2331.65     2409.67     36.18 o
   4   5   1      376.42      367.42      4.90 o
   5   5   1      280.78      269.05      3.88 o
   6   5   1      148.90      145.42      2.41 o
   7   5   1      257.97      253.75      6.22 o
   8   5   1      154.08      144.39      4.10 o
  -8   6   1        3.81        7.00      2.60 o
  -7   6   1       20.31       25.13      1.83 o
  -6   6   1        4.51        7.70      1.82 o
  -5   6   1      433.06      443.37      3.84 o
  -4   6   1      192.06      178.87      2.00 o
  -3   6   1     1610.55     1673.35     10.10 o
  -2   6   1        6.03       10.73      1.77 o
  -1   6   1        9.77        7.24      1.54 o
   0   6   1       88.14       75.33      1.66 o
   1   6   1      334.39      275.84      3.12 o
   2   6   1     1194.44     1134.90     13.62 o
   3   6   1      146.35      149.13      3.00 o
   4   6   1       27.97       34.40      1.69 o
   5   6   1      414.24      409.27      7.93 o
   6   6   1      163.54      162.40      3.01 o
   7   6   1        3.14        3.69      1.95 o
   8   6   1       32.30       29.94      2.11 o
  -8   7   1      298.78      292.59      8.08 o
  -7   7   1      258.49      254.84      4.92 o
  -6   7   1     1363.48     1417.25     19.25 o
  -5   7   1      164.42      175.56      1.94 o
  -4   7   1      982.60     1004.41     11.95 o
  -3   7   1        6.40       11.87      1.89 o
  -2   7   1     1300.11     1354.42      9.23 o
  -1   7   1      511.24      545.04      2.79 o
   0   7   1     2404.44     2400.60      8.78 o
   1   7   1      653.68      576.13      6.40 o
   2   7   1     5406.45     5236.03     54.80 o
   3   7   1     4400.46     4287.80     72.70 o
   4   7   1     2712.97     2656.85     31.08 o
   5   7   1      513.17      506.79      9.15 o
   6   7   1       85.24       92.20      1.99 o
   7   7   1      148.00      157.08      3.41 o
   8   7   1      144.03      139.72      4.53 o
  -7   8   1       11.89       11.32      2.52 o
  -6   8   1       11.50       15.13      1.93 o
  -5   8   1       18.46       15.92      1.65 o
  -4   8   1       99.28      100.01      2.43 o
  -3   8   1        2.61        4.69      1.81 o
  -2   8   1      517.54      544.10      4.41 o
  -1   8   1        3.68        4.78      1.47 o
   0   8   1      113.52      138.80      1.78 o
   1   8   1      134.98      128.11      1.77 o
   2   8   1        0.96        0.84      1.37 o
   3   8   1      599.12      590.34      7.40 o
   4   8   1        2.24        3.59      1.78 o
   5   8   1        0.27        1.23      1.59 o
   6   8   1       48.57       51.58      1.99 o
   7   8   1       83.39       82.16      2.98 o
  -7   9   1       69.18       68.95      2.53 o
  -6   9   1      344.37      349.17     11.39 o
  -5   9   1      362.69      360.80      4.41 o
  -4   9   1      179.41      188.53      4.26 o
  -3   9   1      135.54      121.05      1.87 o
  -2   9   1       17.60       26.35      1.65 o
  -1   9   1      164.75      153.15      1.90 o
   0   9   1      612.89      582.14      2.78 o
   1   9   1      875.94      785.14      6.03 o
   2   9   1     1774.70     1700.46     14.94 o
   3   9   1     1956.39     1893.24     23.68 o
   4   9   1      451.64      443.72      8.42 o
   5   9   1     1054.83     1059.50     17.45 o
   6   9   1        2.19        3.22      1.79 o
   7   9   1      313.51      326.91      9.05 o
  -7  10   1        0.03       -1.00      2.17 o
  -6  10   1        3.20        4.82      2.33 o
  -5  10   1      141.51      141.85      3.13 o
  -4  10   1      358.26      356.84      2.99 o
  -3  10   1       71.62       79.62      1.90 o
  -2  10   1       10.35       13.74      1.57 o
  -1  10   1      110.95      114.32      1.75 o
   0  10   1      339.73      361.82      2.35 o
   1  10   1        8.23       14.07      1.40 o
   2  10   1      208.39      205.07      2.78 o
   3  10   1      132.64      117.26      2.15 o
   4  10   1        0.10        1.80      1.84 o
   5  10   1      244.53      241.43      5.07 o
   6  10   1      120.06      123.01      2.63 o
   7  10   1       50.56       50.03      2.17 o
  -7  11   1        7.17       11.77      2.30 o
  -6  11   1      223.95      208.59      3.74 o
  -5  11   1      153.54      164.74      2.28 o
  -4  11   1     1250.44     1265.65     11.63 o
  -3  11   1     1205.90     1228.13     11.54 o
  -2  11   1     1312.66     1265.86      7.36 o
  -1  11   1      591.85      565.62      2.66 o
   0  11   1      659.69      612.99      2.61 o
   1  11   1      742.52      760.02      5.91 o
   2  11   1      239.16      229.76      2.09 o
   3  11   1       21.46       22.59      1.63 o
   4  11   1       49.13       47.90      1.66 o
   5  11   1      128.92      132.47      3.56 o
   6  11   1       22.34       23.83      2.07 o
   7  11   1       77.85       75.79      2.80 o
  -7  12   1       22.90       19.38      2.43 o
  -6  12   1       47.57       45.16      2.10 o
  -5  12   1        2.12        3.46      2.03 o
  -4  12   1      298.32      298.13      6.30 o
  -3  12   1      111.25      115.14      2.03 o
  -2  12   1       21.20       21.42      1.58 o
  -1  12   1        4.41        5.20      1.67 o
   0  12   1       81.81       76.36      1.69 o
   1  12   1      183.50      190.08      2.48 o
   2  12   1        8.63        8.30      1.52 o
   3  12   1      174.38      174.45      2.02 o
   4  12   1        2.23        2.59      1.81 o
   5  12   1        4.42        7.76      2.00 o
   6  12   1       29.44       31.56      2.17 o
   7  12   1       10.54        8.92      2.13 o
  -6  13   1       90.82       98.88      2.60 o
  -5  13   1      170.35      173.31      3.90 o
  -4  13   1      649.29      666.00      9.23 o
  -3  13   1      128.20      133.55      2.81 o
  -2  13   1      100.29      103.03      1.79 o
  -1  13   1      598.30      596.33      3.40 o
   0  13   1     1191.84     1181.20      5.97 o
   1  13   1      919.22      901.14      9.09 o
   2  13   1      187.83      193.30      2.01 o
   3  13   1      233.24      249.62      2.20 o
   4  13   1      173.49      189.91      2.22 o
   5  13   1      183.14      179.46      2.67 o
   6  13   1       56.22       50.57      2.10 o
  -6  14   1      106.45      108.07      5.98 o
  -5  14   1       51.18       51.23      2.27 o
  -4  14   1      169.06      175.50      3.98 o
  -3  14   1       51.84       51.47      1.76 o
  -2  14   1       21.01       22.37      1.66 o
  -1  14   1        2.47        3.20      1.65 o
   0  14   1       22.27       25.46      1.60 o
   1  14   1       28.86       28.22      1.72 o
   2  14   1       90.97       88.64      1.92 o
   3  14   1       82.93       86.66      1.91 o
   4  14   1       88.53       90.14      2.09 o
   5  14   1       12.73       16.62      2.15 o
   6  14   1       22.02       27.13      2.33 o
  -6  15   1      137.82      149.73      4.28 o
  -5  15   1       80.31       81.52      2.64 o
  -4  15   1       76.64       77.94      2.18 o
  -3  15   1       31.51       36.89      2.03 o
  -2  15   1       94.54       97.37      1.85 o
  -1  15   1        2.49        2.18      1.67 o
   0  15   1      396.46      398.91      2.88 o
   1  15   1      685.09      666.59      4.09 o
   2  15   1     1289.98     1286.05      7.84 o
   3  15   1      698.97      728.29      4.34 o
   4  15   1      392.56      400.64      3.47 o
   5  15   1      338.45      328.99      5.92 o
   6  15   1      162.99      168.18      2.77 o
  -5  16   1        0.23        1.62      2.27 o
  -4  16   1        0.01        2.62      2.07 o
  -3  16   1       20.86       23.12      1.84 o
  -2  16   1      159.48      159.92      3.19 o
  -1  16   1        5.50        8.54      1.74 o
   0  16   1       28.68       31.29      1.77 o
   1  16   1      157.49      160.86      2.49 o
   2  16   1       16.32       17.67      1.76 o
   3  16   1       31.74       33.32      1.92 o
   4  16   1        0.20        1.87      2.35 o
   5  16   1       22.72       19.56      2.25 o
  -5  17   1       51.41       49.71      2.51 o
  -4  17   1      186.56      185.74      2.63 o
  -3  17   1      185.31      187.42      3.07 o
  -2  17   1      682.90      676.28      8.92 o
  -1  17   1      190.91      196.38      2.21 o
   0  17   1      199.90      197.94      2.16 o
   1  17   1       86.85       88.21      1.96 o
   2  17   1      155.75      159.80      2.09 o
   3  17   1      193.56      190.61      2.30 o
   4  17   1      158.78      164.11      2.52 o
   5  17   1       57.47       52.83      3.34 o
  -4  18   1        7.07        9.18      2.21 o
  -3  18   1        0.15        2.51      2.04 o
  -2  18   1        0.45        2.65      1.96 o
  -1  18   1       63.21       66.70      2.04 o
   0  18   1       98.03       94.50      2.03 o
   1  18   1      140.56      143.41      2.09 o
   2  18   1       28.91       24.09      1.66 o
   3  18   1        2.47        5.25      2.09 o
   4  18   1        5.87        5.33      2.33 o
  -4  19   1       90.12       81.35      2.53 o
  -3  19   1      175.18      172.76      4.45 o
  -2  19   1      509.35      510.99      3.07 o
  -1  19   1      523.87      513.53      4.03 o
   0  19   1      136.90      142.60      2.25 o
   1  19   1       63.01       67.21      2.05 o
   2  19   1        5.22        4.34      1.93 o
   3  19   1       85.55       79.40      2.21 o
  -3  20   1        0.23        1.72      1.98 o
  -2  20   1       25.50       20.84      2.20 o
  -1  20   1        3.04        5.88      2.16 o
   0  20   1       24.00       31.93      2.03 o
   1  20   1       95.44       91.29      2.21 o
   2  20   1       64.84       63.53      2.31 o
   3  20   1        0.69        2.81      2.12 o
  -1  21   1       55.65       54.59      2.37 o
   0  21   1       86.01       86.41      2.34 o
   1  21   1       74.96       73.35      2.16 o
  -8   0   2        5.59        5.39      2.77 o
  -7   0   2       79.55       80.42      2.67 o
  -6   0   2      813.58      818.12      6.04 o
  -5   0   2     2880.90     2808.07     39.84 o
  -4   0   2     5723.83     5556.70     57.20 o
  -3   0   2     4778.15     4686.06     41.89 o
  -2   0   2     3281.97     3279.65     36.42 o
  -1   0   2     2528.93     2578.45     28.85 o
   0   0   2       26.41       45.56      3.11 o
   1   0   2     1489.89     1362.16     27.65 o
   2   0   2        5.94       11.27      2.22 o
   3   0   2      335.05      342.18      3.28 o
   4   0   2     1409.94     1423.53     11.14 o
   5   0   2      841.70      857.83     14.05 o
   6   0   2      994.13     1030.16      4.95 o
   7   0   2      933.06      956.21     22.30 o
   8   0   2      263.28      260.27      9.07 o
  -8   1   2       41.47       37.82      2.01 o
  -7   1   2       39.73       41.77      1.94 o
  -6   1   2      315.60      322.47      3.49 o
  -5   1   2      262.27      283.36      2.64 o
  -4   1   2      134.16      128.59      1.91 o
  -3   1   2        4.52        9.97      1.53 o
  -2   1   2      638.59      649.19      5.04 o
  -1   1   2     4848.48     4907.26     46.76 o
   0   1   2     9261.55     9075.32    272.42 o
   1   1   2      598.55      607.26      9.52 o
   2   1   2      325.60      351.18      3.73 o
   3   1   2      253.61      248.26      2.79 o
   4   1   2      156.15      162.66      1.85 o
   5   1   2       36.58       33.10      1.69 o
   6   1   2      204.28      193.63      3.52 o
   7   1   2       11.97       13.19      1.97 o
   8   1   2       25.74       28.21      2.32 o
  -8   2   2       80.28       73.12      2.26 o
  -7   2   2      178.99      172.19      2.05 o
  -6   2   2      249.21      254.86      3.53 o
  -5   2   2      126.95      126.12      1.80 o
  -4   2   2     1633.90     1642.97     12.76 o
  -3   2   2     4854.01     5107.64     32.58 o
  -2   2   2     3140.50     3272.12     41.57 o
  -1   2   2     8061.35     8549.51    105.89 o
   0   2   2       24.57       25.33      1.93 o
   1   2   2    14948.32    14526.60    267.79 o
   2   2   2     1204.84     1154.12     13.22 o
   3   2   2     3585.71     3435.80     24.62 o
   4   2   2      855.54      818.64      5.24 o
   5   2   2     1540.44     1473.13      7.43 o
   6   2   2      502.06      494.74      4.85 o
   7   2   2      238.69      244.87      2.44 o
   8   2   2       17.38       15.21      2.03 o
  -8   3   2        3.94        5.78      1.94 o
  -7   3   2       15.38       16.33      1.78 o
  -6   3   2       80.72       73.11      1.72 o
  -5   3   2      439.62      439.66      4.67 o
  -4   3   2      288.61      321.11      2.14 o
  -3   3   2       26.58       30.49      1.56 o
  -2   3   2     6740.43     7177.45     81.99 o
  -1   3   2     7227.50     7234.27    101.52 o
   0   3   2     6254.90     6349.21    108.54 o
   1   3   2     1903.41     1927.17     38.04 o
   2   3   2      138.49      151.42      3.13 o
   3   3   2      262.04      245.66      2.42 o
   4   3   2       26.23       28.87      1.57 o
   5   3   2      192.99      188.00      2.38 o
   6   3   2      126.09      122.09      2.04 o
   7   3   2        0.63        4.70      1.97 o
   8   3   2       11.70       11.12      2.24 o
  -8   4   2      291.30      281.27      4.50 o
  -7   4   2       17.06       21.93      1.77 o
  -6   4   2       97.60      108.63      1.90 o
  -5   4   2      291.31      309.87      3.46 o
  -4   4   2        8.09       13.54      1.46 o
  -3   4   2       86.18      110.82      1.85 o
  -2   4   2      727.00      764.58      8.80 o
  -1   4   2     3557.52     3629.70     41.26 o
   0   4   2     2018.55     1959.17     29.96 o
   1   4   2     7416.04     7185.51    133.39 o
   2   4   2     2226.65     2012.81     30.48 o
   3   4   2     4873.46     4748.98     56.24 o
   4   4   2      932.95      867.41     12.30 o
   5   4   2      514.86      513.61      7.20 o
   6   4   2        7.91        7.01      1.76 o
   7   4   2        3.95        3.93      1.88 o
   8   4   2        1.31        4.16      2.25 o
  -8   5   2       69.42       68.49      2.22 o
  -7   5   2      104.13       99.19      2.02 o
  -6   5   2      508.86      512.55      5.01 o
  -5   5   2       31.44       31.33      1.62 o
  -4   5   2      170.30      184.58      1.92 o
  -3   5   2        0.70        2.91      1.33 o
  -2   5   2      705.57      734.27      5.86 o
  -1   5   2      100.84      137.86      2.16 o
   0   5   2     2896.02     2931.99     32.23 o
   1   5   2     3664.88     3705.91     54.38 o
   2   5   2       49.83       54.42      1.93 o
   3   5   2      115.21      108.33      1.85 o
   4   5   2      830.26      837.21      9.78 o
   5   5   2      476.41      460.88      7.48 o
   6   5   2       85.16       83.70      1.87 o
   7   5   2       57.52       54.49      2.13 o
   8   5   2        3.00        4.43      2.18 o
  -8   6   2      114.40      108.65      2.92 o
  -7   6   2       29.06       39.31      2.00 o
  -6   6   2      321.72      329.33      2.34 o
  -5   6   2      784.23      772.96      2.94 o
  -4   6   2      236.26      216.67      2.02 o
  -3   6   2      365.72      330.75      2.30 o
  -2   6   2        6.91       31.87      8.51 o
  -1   6   2      762.84      754.04      7.93 o
   0   6   2       11.47       10.95      1.57 o
   1   6   2       25.41       41.44      1.56 o
   2   6   2       47.18       71.01      1.93 o
   3   6   2     1153.51     1099.22     10.71 o
   4   6   2       68.29       73.13      1.84 o
   5   6   2      488.03      501.51      7.72 o
   6   6   2        2.10        4.40      1.79 o
   7   6   2      273.87      276.86      5.66 o
   8   6   2       97.44      100.00      2.82 o
  -8   7   2        3.19        3.62      2.19 o
  -7   7   2        1.07        3.19      1.94 o
  -6   7   2      101.09       98.11      1.91 o
  -5   7   2        7.97       10.61      1.72 o
  -4   7   2       38.72       37.89      1.66 o
  -3   7   2       95.79       84.71      1.82 o
  -2   7   2     2408.68     2551.06     17.52 o
  -1   7   2      719.62      743.40      8.20 o
   0   7   2       91.32       89.22      1.66 o
   1   7   2        1.23        8.11      2.33 o
   2   7   2      351.21      413.20      6.37 o
   3   7   2        4.63        5.44      1.58 o
   4   7   2       12.61       11.50      1.70 o
   5   7   2      571.39      561.80     10.79 o
   6   7   2       44.31       46.68      1.94 o
   7   7   2       63.07       64.57      2.29 o
  -7   8   2      115.02      111.01      2.14 o
  -6   8   2      716.90      703.97      7.31 o
  -5   8   2     1304.35     1338.46     12.01 o
  -4   8   2     2066.31     2091.17     21.01 o
  -3   8   2     3450.28     3442.53     12.26 o
  -2   8   2     2107.05     2068.46     16.25 o
  -1   8   2     1063.39     1008.56      9.16 o
   0   8   2      637.95      625.83      5.12 o
   1   8   2     1948.90     2002.25     15.06 o
   2   8   2       77.63       52.70      1.61 o
   3   8   2      358.43      370.38      5.83 o
   4   8   2        7.75        8.91      1.75 o
   5   8   2      688.70      690.58     13.00 o
   6   8   2      364.26      373.20      4.85 o
   7   8   2      303.07      302.58      6.09 o
  -7   9   2      152.95      148.34      5.59 o
  -6   9   2      231.62      231.24      2.92 o
  -5   9   2      114.48      118.12      2.02 o
  -4   9   2        1.73        5.57      1.80 o
  -3   9   2      156.07      158.92      2.05 o
  -2   9   2      529.32      525.83      3.88 o
  -1   9   2      511.59      542.23      6.30 o
   0   9   2      446.96      458.29      3.78 o
   1   9   2     1037.30     1116.39      9.72 o
   2   9   2       23.04       31.87      1.45 o
   3   9   2      352.50      351.96      4.71 o
   4   9   2     1827.02     1756.05     32.90 o
   5   9   2      344.50      356.59      5.80 o
   6   9   2       48.04       51.35      2.08 o
   7   9   2       13.24       12.59      2.13 o
  -7  10   2       46.65       44.98      2.34 o
  -6  10   2      165.62      166.05      3.41 o
  -5  10   2      271.41      276.79      3.05 o
  -4  10   2       62.38       67.80      1.73 o
  -3  10   2       17.56       27.58      2.78 o
  -2  10   2      237.25      237.02      3.81 o
  -1  10   2     2112.34     2100.71     26.69 o
   0  10   2     3409.81     3308.98     15.13 o
   1  10   2     2960.55     2960.51     26.66 o
   2  10   2      981.68      980.52      9.12 o
   3  10   2     1520.72     1541.17     15.62 o
   4  10   2      240.22      248.91      5.60 o
   5  10   2      229.89      242.56      3.66 o
   6  10   2      163.09      163.03      3.11 o
   7  10   2       42.79       45.32      2.30 o
  -7  11   2       46.41       45.74      3.50 o
  -6  11   2       75.12       69.51      2.08 o
  -5  11   2        0.10        1.98      1.97 o
  -4  11   2       73.06       69.50      1.98 o
  -3  11   2       64.30       64.99      1.81 o
  -2  11   2       76.81       65.79      1.65 o
  -1  11   2        0.00        1.93      1.58 o
   0  11   2       22.83       24.35      1.63 o
   1  11   2      348.92      350.96      2.62 o
   2  11   2        3.83        5.20      1.50 o
   3  11   2       81.96       75.52      1.80 o
   4  11   2       17.71       17.91      1.76 o
   5  11   2       34.19       34.73      2.00 o
   6  11   2        0.05        1.39      1.88 o
   7  11   2        4.36        7.69      2.27 o
  -7  12   2      107.52       91.43      4.59 o
  -6  12   2       38.57       39.25      2.10 o
  -5  12   2       42.07       41.13      1.98 o
  -4  12   2       29.54       31.26      1.81 o
  -3  12   2       69.86       74.90      1.82 o
  -2  12   2       18.82       22.36      1.69 o
  -1  12   2      566.98      583.03      7.02 o
   0  12   2     1913.06     1844.99     15.08 o
   1  12   2     3081.79     3019.59     24.73 o
   2  12   2     1744.34     1686.66      9.80 o
   3  12   2     1191.82     1188.25      8.29 o
   4  12   2      180.90      194.18      3.26 o
   5  12   2      423.85      431.78      9.17 o
   6  12   2       62.88       63.48      2.29 o
  -6  13   2       45.65       51.18      2.44 o
  -5  13   2       15.67       19.47      2.03 o
  -4  13   2       19.77       21.71      1.96 o
  -3  13   2      323.82      328.12      5.54 o
  -2  13   2       75.57       75.83      1.85 o
  -1  13   2     1473.99     1487.74     13.97 o
   0  13   2      395.58      411.46      4.76 o
   1  13   2      214.25      218.56      2.06 o
   2  13   2        8.46        5.78      1.51 o
   3  13   2      494.77      488.89      2.61 o
   4  13   2      571.14      567.95      6.75 o
   5  13   2      272.62      271.51      4.34 o
   6  13   2       85.06       86.02      3.03 o
  -6  14   2      201.01      180.35      3.97 o
  -5  14   2      189.82      198.02      4.14 o
  -4  14   2      655.12      636.32     12.27 o
  -3  14   2      714.50      730.73     12.39 o
  -2  14   2      701.39      685.96      8.08 o
  -1  14   2      207.44      214.58      2.23 o
   0  14   2      138.26      135.56      1.86 o
   1  14   2      391.12      385.08      4.40 o
   2  14   2      197.69      186.30      2.08 o
   3  14   2      173.59      161.15      1.97 o
   4  14   2       62.85       74.25      2.09 o
   5  14   2      147.59      136.75      2.61 o
   6  14   2      134.17      117.61      2.52 o
  -6  15   2       11.93       12.71      2.48 o
  -5  15   2        7.84        7.92      1.82 o
  -4  15   2       23.86       21.61      2.10 o
  -3  15   2       30.79       37.23      1.94 o
  -2  15   2       71.37       78.41      2.00 o
  -1  15   2        0.90        3.68      1.75 o
   0  15   2       90.61       85.70      1.83 o
   1  15   2       46.15       44.18      1.67 o
   2  15   2        6.66        5.62      1.65 o
   3  15   2      134.56      119.65      2.00 o
   4  15   2        6.87        7.25      1.93 o
   5  15   2        0.02        1.07      1.94 o
  -5  16   2      126.77      130.77      4.60 o
  -4  16   2      450.36      448.72      9.27 o
  -3  16   2      332.22      345.44      4.99 o
  -2  16   2      269.64      263.22      2.96 o
  -1  16   2      298.55      296.66      3.25 o
   0  16   2       37.77       37.91      1.74 o
   1  16   2        1.49        2.59      1.55 o
   2  16   2       68.37       61.31      1.93 o
   3  16   2      100.85      102.11      2.00 o
   4  16   2       17.18       17.98      2.05 o
   5  16   2       33.42       31.76      2.16 o
  -5  17   2       43.52       39.75      2.27 o
  -4  17   2       14.08       11.98      1.96 o
  -3  17   2        3.03        4.03      1.97 o
  -2  17   2       17.08       20.82      1.91 o
  -1  17   2      238.14      230.00      3.23 o
   0  17   2      135.00      135.77      2.06 o
   1  17   2       73.83       75.00      1.66 o
   2  17   2       23.19       19.98      1.97 o
   3  17   2       28.61       26.75      2.06 o
   4  17   2       34.70       37.96      2.16 o
  -4  18   2        4.97        5.75      2.00 o
  -3  18   2       70.50       74.48      2.17 o
  -2  18   2      135.52      139.70      2.33 o
  -1  18   2      177.59      175.38      2.37 o
   0  18   2      152.52      160.37      2.20 o
   1  18   2      295.00      297.15      3.91 o
   2  18   2      313.99      332.52      2.55 o
   3  18   2      203.19      206.57      3.55 o
   4  18   2      176.04      169.27      2.91 o
  -3  19   2        3.45        6.29      2.10 o
  -2  19   2       11.82       11.70      2.10 o
  -1  19   2       17.63       22.17      2.07 o
   0  19   2       33.17       36.64      2.01 o
   1  19   2        1.69        0.51      2.02 o
   2  19   2        5.80        5.78      1.93 o
   3  19   2       29.79       31.61      2.13 o
  -2  20   2       49.58       50.12      2.52 o
  -1  20   2      236.02      233.03      3.32 o
   0  20   2      164.50      151.32      2.39 o
   1  20   2      222.40      212.52      2.69 o
   2  20   2      175.04      166.89      2.51 o
  -1  21   2      129.58      125.61      3.82 o
   0  21   2       63.58       63.87      2.36 o
   1  21   2       18.67       17.84      2.14 o
  -8   1   3        2.18        5.14      1.84 o
  -7   1   3        5.15        7.11      1.83 o
  -6   1   3      107.13      108.24      1.94 o
  -5   1   3       60.31       59.23      1.74 o
  -4   1   3      167.02      157.20      1.97 o
  -3   1   3     1248.45     1207.24      7.65 o
  -2   1   3      129.32      129.96      1.80 o
  -1   1   3     2047.20     2014.15     31.51 o
   0   1   3      451.43      356.62      8.48 o
   1   1   3     2023.67     1762.66     41.38 o
   2   1   3     1584.95     1411.64     21.47 o
   3   1   3     1537.07     1508.96     13.49 o
   4   1   3      668.23      650.99      5.11 o
   5   1   3      287.08      298.23      3.61 o
   6   1   3        5.36        7.57      1.63 o
   7   1   3        3.03        5.21      1.83 o
   8   1   3       28.82       29.53      2.36 o
  -8   2   3       32.51       27.84      1.92 o
  -7   2   3        4.02        5.93      1.85 o
  -6   2   3       85.18       84.65      2.08 o
  -5   2   3      115.69      118.92      1.80 o
  -4   2   3     1283.25     1299.72     11.82 o
  -3   2   3      905.84      873.64      6.41 o
  -2   2   3      389.55      395.04      3.93 o
  -1   2   3      282.63      359.68      7.00 o
   0   2   3       54.60       66.71      8.44 o
   1   2   3       78.09       72.64      1.86 o
   2   2   3       33.97       29.32      1.49 o
   3   2   3      811.35      721.93     10.16 o
   4   2   3      254.32      234.15      2.85 o
   5   2   3      113.87      108.59      1.89 o
   6   2   3        8.33       10.66      1.80 o
   7   2   3       94.60       85.11      2.05 o
   8   2   3       54.07       50.12      2.42 o
  -8   3   3      120.94      121.86      2.39 o
  -7   3   3      319.24      310.58      3.21 o
  -6   3   3      776.72      776.80      6.03 o
  -5   3   3     2358.39     2382.79     30.23 o
  -4   3   3      353.17      343.02      3.56 o
  -3   3   3     3029.67     3129.71     23.50 o
  -2   3   3      223.92      209.15      2.06 o
  -1   3   3     4506.79     4818.82     80.01 o
   0   3   3      230.22      233.28      5.44 o
   1   3   3       40.40       41.64      1.63 o
   2   3   3     1481.63     1378.30     21.00 o
   3   3   3     1174.55     1129.66     11.65 o
   4   3   3     1199.26     1182.35     15.40 o
   5   3   3      543.03      576.39      6.58 o
   6   3   3      402.69      401.87      4.94 o
   7   3   3      335.96      350.57      6.24 o
   8   3   3      148.09      152.15      3.03 o
  -8   4   3        7.65        9.75      2.00 o
  -7   4   3       14.58       12.28      1.83 o
  -6   4   3      123.14      124.19      1.88 o
  -5   4   3       84.26       84.13      1.75 o
  -4   4   3      257.93      253.56      2.96 o
  -3   4   3      175.03      213.25      3.53 o
  -2   4   3      419.94      483.79      6.05 o
  -1   4   3      133.32      143.56      3.11 o
   0   4   3        2.83        5.97      1.60 o
   1   4   3     3060.98     3108.39     61.66 o
   2   4   3     5629.32     5840.77     86.19 o
   3   4   3        0.30        2.78      1.40 o
   4   4   3        1.37        1.91      1.60 o
   5   4   3      329.34      348.16      3.97 o
   6   4   3       49.01       41.85      2.00 o
   7   4   3       26.24       29.21      2.16 o
  -8   5   3       95.61       92.10      2.31 o
  -7   5   3      406.47      395.12      3.36 o
  -6   5   3       36.62       44.21      1.72 o
  -5   5   3      575.83      587.08      3.05 o
  -4   5   3      530.22      544.73      5.77 o
  -3   5   3     3299.25     3363.26     24.77 o
  -2   5   3       74.58       60.98      1.64 o
  -1   5   3      994.18      994.95     14.30 o
   0   5   3      110.58       93.97      2.22 o
   1   5   3     6738.70     6831.69    118.58 o
   2   5   3      789.90      728.57     10.41 o
   3   5   3     1583.31     1560.25     18.03 o
   4   5   3      806.55      780.20     12.44 o
   5   5   3     1148.40     1144.22     23.84 o
   6   5   3      776.16      775.48     10.80 o
   7   5   3      226.92      245.32      4.09 o
  -8   6   3       29.10       25.70      2.28 o
  -7   6   3       68.42       67.95      1.94 o
  -6   6   3        2.62        7.72      1.66 o
  -5   6   3        4.69        6.61      1.42 o
  -4   6   3      217.95      214.69      3.03 o
  -3   6   3      888.98      937.84      9.29 o
  -2   6   3     3226.95     3503.87     42.65 o
  -1   6   3       78.08       76.34      1.76 o
   0   6   3      189.26      213.80      3.49 o
   1   6   3      899.84      896.53     12.98 o
   2   6   3      145.43      147.37      3.62 o
   3   6   3      217.59      212.88      3.15 o
   4   6   3       77.38       75.51      2.04 o
   5   6   3       16.32       12.05      1.83 o
   6   6   3      101.28       91.36      2.09 o
   7   6   3        2.97        3.74      2.12 o
  -7   7   3       38.00       34.05      1.94 o
  -6   7   3        2.40        4.05      1.74 o
  -5   7   3      138.69      132.04      1.92 o
  -4   7   3      245.33      239.24      2.39 o
  -3   7   3      909.33      873.94     12.23 o
  -2   7   3     1785.14     1720.15     16.78 o
  -1   7   3     3916.41     3778.44     38.59 o
   0   7   3     1682.73     1580.92     21.45 o
   1   7   3     4471.62     4382.50     66.04 o
   2   7   3     1231.88     1169.03     14.22 o
   3   7   3     1683.18     1569.31     23.31 o
   4   7   3      348.14      335.44      8.26 o
   5   7   3       44.80       44.82      1.90 o
   6   7   3      213.08      204.22      4.61 o
   7   7   3       14.25       15.48      2.17 o
  -7   8   3        3.48        3.65      1.98 o
  -6   8   3       29.78       30.01      1.62 o
  -5   8   3        5.70        5.86      1.73 o
  -4   8   3        0.21        1.74      1.67 o
  -3   8   3      116.20      130.75      1.89 o
  -2   8   3       56.21       55.06      1.79 o
  -1   8   3        2.61        7.71      1.65 o
   0   8   3        0.12        1.64      1.53 o
   1   8   3      492.67      542.11      6.96 o
   2   8   3      497.49      532.99      6.73 o
   3   8   3       69.20       73.25      1.65 o
   4   8   3       10.75       15.55      1.64 o
   5   8   3       17.21       18.98      1.89 o
   6   8   3       38.68       37.91      2.09 o
   7   8   3        0.47        1.65      2.18 o
  -7   9   3       65.07       63.17      2.03 o
  -6   9   3       26.27       27.61      1.91 o
  -5   9   3      301.16      293.07      3.68 o
  -4   9   3       91.44       87.41      1.90 o
  -3   9   3      497.25      483.21      2.62 o
  -2   9   3      589.83      574.34      2.60 o
  -1   9   3     2068.92     2066.50     26.38 o
   0   9   3     1391.14     1332.47     15.82 o
   1   9   3     1482.29     1421.18     16.53 o
   2   9   3      244.95      235.46      2.52 o
   3   9   3      227.00      216.31      2.79 o
   4   9   3       89.44       88.14      1.95 o
   5   9   3       73.90       74.27      1.97 o
   6   9   3      119.43      123.20      2.96 o
   7   9   3       64.81       58.37      2.27 o
  -7  10   3        6.67        7.49      2.19 o
  -6  10   3       27.40       20.69      2.03 o
  -5  10   3       85.50       79.40      2.24 o
  -4  10   3       31.74       35.33      1.85 o
  -3  10   3      348.97      383.63      3.18 o
  -2  10   3      580.75      609.50      5.90 o
  -1  10   3     1382.52     1420.99     15.18 o
   0  10   3       65.04       60.60      1.61 o
   1  10   3       67.44       68.16      1.66 o
   2  10   3      388.29      373.09      3.16 o
   3  10   3      145.53      130.35      2.18 o
   4  10   3       10.00       12.18      1.79 o
   5  10   3        0.21        1.20      1.57 o
   6  10   3        2.83        9.05      2.00 o
   7  10   3        1.53        3.68      2.18 o
  -7  11   3      194.40      183.07      6.74 o
  -6  11   3      226.85      219.52      3.38 o
  -5  11   3      148.34      160.29      2.42 o
  -4  11   3      149.49      154.34      2.40 o
  -3  11   3       21.93       29.46      1.89 o
  -2  11   3       65.91       74.20      2.31 o
  -1  11   3       69.37       69.86      1.78 o
   0  11   3      234.51      232.44      2.18 o
   1  11   3      561.21      543.75      5.89 o
   2  11   3        5.29        7.11      1.51 o
   3  11   3       41.28       45.83      1.76 o
   4  11   3      237.12      260.08      4.71 o
   5  11   3      378.22      394.85      5.26 o
   6  11   3      567.26      580.87     12.43 o
  -6  12   3        0.10        2.02      1.83 o
  -5  12   3        6.23        6.63      2.04 o
  -4  12   3        0.14        0.66      1.86 o
  -3  12   3       83.26       82.93      1.93 o
  -2  12   3       75.54       75.56      1.90 o
  -1  12   3       12.91       15.01      1.80 o
   0  12   3      307.60      326.00      3.65 o
   1  12   3       10.65        9.68      1.59 o
   2  12   3        1.13       -0.01      1.65 o
   3  12   3        0.20        4.52      1.74 o
   4  12   3       52.51       53.15      1.92 o
   5  12   3        0.68        1.87      1.96 o
   6  12   3        4.05        3.98      2.11 o
  -6  13   3      182.87      173.04      5.87 o
  -5  13   3      319.85      319.81      9.69 o
  -4  13   3       83.52       87.47      2.13 o
  -3  13   3      111.91      113.57      3.09 o
  -2  13   3      302.20      319.58      4.43 o
  -1  13   3     1080.80     1070.12     10.78 o
   0  13   3      158.67      163.95      3.25 o
   1  13   3      236.61      230.15      2.44 o
   2  13   3       34.33       43.55      1.82 o
   3  13   3      410.55      400.43      2.46 o
   4  13   3      157.71      164.01      2.17 o
   5  13   3       98.25      106.89      2.38 o
   6  13   3      148.51      144.62      4.42 o
  -6  14   3        0.27        1.89      2.33 o
  -5  14   3        0.13        0.87      2.00 o
  -4  14   3        5.79        7.48      1.77 o
  -3  14   3        2.30        1.67      1.94 o
  -2  14   3       30.55       30.87      1.85 o
  -1  14   3      307.54      314.17      3.21 o
   0  14   3       13.45       17.29      1.71 o
   1  14   3       15.75       16.59      1.51 o
   2  14   3      402.12      381.49      3.87 o
   3  14   3      134.60      127.00      2.03 o
   4  14   3        0.02        2.05      1.92 o
   5  14   3       31.86       33.72      2.23 o
  -5  15   3       32.78       29.00      2.27 o
  -4  15   3       40.50       42.52      1.96 o
  -3  15   3      625.24      610.33      7.10 o
  -2  15   3      248.44      252.72      2.95 o
  -1  15   3      716.52      719.05      7.93 o
   0  15   3      440.98      442.59      6.01 o
   1  15   3      561.13      556.47      5.96 o
   2  15   3      429.47      440.75      3.39 o
   3  15   3      242.59      240.73      2.25 o
   4  15   3      132.65      134.85      2.11 o
   5  15   3       41.05       41.16      2.34 o
  -5  16   3        7.54        9.26      2.16 o
  -4  16   3       78.95       76.69      2.27 o
  -3  16   3      283.89      284.05      4.84 o
  -2  16   3      127.07      130.52      3.03 o
  -1  16   3       16.57       14.85      1.94 o
   0  16   3        4.43        6.72      1.74 o
   1  16   3       20.01       21.36      1.84 o
   2  16   3       16.58       18.56      1.77 o
   3  16   3       11.88       15.92      1.67 o
   4  16   3       14.83       13.07      1.89 o
   5  16   3        0.44       -0.96      2.27 o
  -4  17   3       25.39       28.38      2.32 o
  -3  17   3      241.72      245.91      5.84 o
  -2  17   3       98.71      105.26      2.16 o
  -1  17   3      204.35      205.48      4.52 o
   0  17   3       93.49       94.84      2.06 o
   1  17   3      209.22      210.98      3.42 o
   2  17   3      352.18      346.28      3.54 o
   3  17   3      275.11      282.22      4.41 o
   4  17   3      195.51      186.43      3.68 o
  -4  18   3       15.59       10.75      2.28 o
  -3  18   3       45.90       48.93      2.21 o
  -2  18   3       35.01       42.90      2.18 o
  -1  18   3       10.17       12.40      2.06 o
   0  18   3        1.99        3.03      1.89 o
   1  18   3       28.94       29.57      1.97 o
   2  18   3       71.30       65.06      2.22 o
   3  18   3       37.05       31.34      2.15 o
  -3  19   3       87.69       90.02      4.30 o
  -2  19   3       27.56       29.90      2.13 o
  -1  19   3       35.63       39.14      2.78 o
   0  19   3        2.60        2.86      2.00 o
   1  19   3       15.97       15.51      1.93 o
   2  19   3       38.87       40.71      2.10 o
   3  19   3      105.16      100.14      2.33 o
  -2  20   3        0.02        2.28      2.20 o
  -1  20   3        2.40        2.77      2.33 o
   0  20   3        4.04        5.82      2.00 o
   1  20   3       17.57       16.40      2.06 o
   2  20   3       29.28       28.95      1.96 o
  -8   0   4       49.36       51.59      3.74 o
  -7   0   4      370.22      361.96      3.37 o
  -6   0   4      590.44      603.15      6.15 o
  -5   0   4     2544.69     2550.12     29.86 o
  -4   0   4       56.70       55.51      2.42 o
  -3   0   4      214.05      195.97      2.73 o
  -2   0   4       89.25      105.53      3.22 o
  -1   0   4     1415.20     1515.09     52.05 o
   0   0   4     2608.64     2554.84     84.60 o
   1   0   4     1723.08     1677.21     59.29 o
   2   0   4     5388.79     5042.45    145.93 o
   3   0   4     4282.25     4098.23    110.34 o
   4   0   4     3728.66     3535.39     99.66 o
   5   0   4     1428.19     1413.03     10.93 o
   6   0   4      659.70      627.80      8.59 o
   7   0   4       62.84       62.32      3.06 o
  -8   1   4        6.44        5.82      2.01 o
  -7   1   4       88.61       85.09      2.06 o
  -6   1   4       64.11       66.40      1.80 o
  -5   1   4     1597.60     1579.09     11.97 o
  -4   1   4      583.38      596.12      5.82 o
  -3   1   4      226.54      222.76      2.14 o
  -2   1   4       27.80       34.09      1.53 o
  -1   1   4        1.44        2.94      1.70 o
   0   1   4      118.30      105.73      2.86 o
   1   1   4      898.24      843.51     19.74 o
   2   1   4      827.56      805.68     13.13 o
   3   1   4       17.10       20.99      1.71 o
   4   1   4       86.76       87.31      1.82 o
   5   1   4      136.32      140.64      1.98 o
   6   1   4       19.53       20.20      1.84 o
   7   1   4       15.95       18.31      2.06 o
  -8   2   4        7.72       12.15      2.03 o
  -7   2   4      132.31      133.85      2.43 o
  -6   2   4       65.52       63.47      1.81 o
  -5   2   4      982.70      995.67     10.92 o
  -4   2   4      352.49      346.27      4.55 o
  -3   2   4      627.06      623.42      6.47 o
  -2   2   4       32.58       28.17      1.53 o
  -1   2   4      444.39      391.16      8.04 o
   0   2   4     3144.21     3004.79     72.56 o
   1   2   4     2512.61     2361.75     49.18 o
   2   2   4      360.08      328.63      5.60 o
   3   2   4      500.67      479.30      9.64 o
   4   2   4      443.27      437.76      6.92 o
   5   2   4      393.20      402.00      6.01 o
   6   2   4      223.84      235.49      3.21 o
   7   2   4       34.57       40.37      2.14 o
  -8   3   4       16.79       18.61      2.10 o
  -7   3   4       23.23       23.70      1.83 o
  -6   3   4       42.15       44.96      1.82 o
  -5   3   4      300.71      314.43      4.73 o
  -4   3   4      539.91      558.02      3.32 o
  -3   3   4       66.57       70.09      1.75 o
  -2   3   4      192.23      214.74      4.17 o
  -1   3   4      614.25      659.54     10.33 o
   0   3   4      101.26       97.63      1.98 o
   1   3   4      382.86      347.15      7.35 o
   2   3   4       86.20       96.61      1.95 o
   3   3   4       12.13       12.18      1.51 o
   4   3   4      367.41      372.92      5.57 o
   5   3   4      103.73      103.35      2.71 o
   6   3   4      219.17      223.11      2.45 o
   7   3   4        8.21        7.41      1.85 o
  -7   4   4       11.29        9.96      1.96 o
  -6   4   4        8.18       10.94      1.71 o
  -5   4   4      152.11      147.13      1.91 o
  -4   4   4      827.73      834.24      5.75 o
  -3   4   4     1926.78     1931.41     21.24 o
  -2   4   4     4131.09     4264.49     65.26 o
  -1   4   4     1512.03     1387.55     27.03 o
   0   4   4     2538.71     2428.13     54.76 o
   1   4   4      474.19      449.35      8.47 o
   2   4   4      768.90      716.15     13.03 o
   3   4   4       22.82       23.01      1.44 o
   4   4   4        6.20        7.98      1.44 o
   5   4   4       99.23       96.43      1.91 o
   6   4   4       94.41       99.22      2.69 o
   7   4   4       62.52       62.99      2.75 o
  -7   5   4       73.19       68.93      1.96 o
  -6   5   4      324.92      317.57      3.51 o
  -5   5   4      426.43      423.51      5.05 o
  -4   5   4      276.60      271.50      2.62 o
  -3   5   4      114.58      105.89      2.10 o
  -2   5   4        5.36       12.37      1.77 o
  -1   5   4      396.26      460.42      8.92 o
   0   5   4      139.91      135.94      2.22 o
   1   5   4     1546.64     1494.12     30.92 o
   2   5   4      106.41      104.59      2.56 o
   3   5   4      127.29      110.77      2.19 o
   4   5   4       48.15       56.86      1.75 o
   5   5   4       47.22       52.39      1.91 o
   6   5   4        1.06        3.96      1.90 o
   7   5   4      144.39      145.83      4.08 o
  -7   6   4      138.00      135.83      2.16 o
  -6   6   4       53.92       55.95      1.89 o
  -5   6   4       71.53       78.38      1.79 o
  -4   6   4       71.94       73.75      1.71 o
  -3   6   4     1249.01     1280.61     19.08 o
  -2   6   4     1231.42     1268.48     14.89 o
  -1   6   4      791.31      776.55      9.87 o
   0   6   4      138.21      135.47      2.04 o
   1   6   4       84.35       66.12      1.71 o
   2   6   4     3259.34     3208.68     52.03 o
   3   6   4      589.23      575.53      8.15 o
   4   6   4     1055.25     1057.00     13.63 o
   5   6   4       44.28       51.71      1.82 o
   6   6   4      231.31      223.58      5.62 o
   7   6   4      105.39      100.72      2.35 o
  -7   7   4       27.32       25.84      2.01 o
  -6   7   4      112.04      119.81      1.97 o
  -5   7   4       10.64       19.80      1.76 o
  -4   7   4        3.71        7.87      1.66 o
  -3   7   4      134.22      144.31      2.08 o
  -2   7   4        4.58        2.83      1.62 o
  -1   7   4       18.28       24.12      2.17 o
   0   7   4       44.33       52.11      1.66 o
   1   7   4       10.07       12.49      1.58 o
   2   7   4        0.29        3.05      1.57 o
   3   7   4       70.70       71.54      1.86 o
   4   7   4       10.73       12.00      1.77 o
   5   7   4       61.47       62.61      2.00 o
   6   7   4       67.54       67.13      3.70 o
   7   7   4       17.30       22.60      2.13 o
  -7   8   4      353.05      333.35      6.94 o
  -6   8   4       40.78       47.70      1.75 o
  -5   8   4       12.46       14.77      1.71 o
  -4   8   4      100.64      101.82      2.55 o
  -3   8   4       85.28       82.31      1.83 o
  -2   8   4       30.66       36.88      1.71 o
  -1   8   4       33.12       42.40      1.66 o
   0   8   4       10.07       19.64      1.68 o
   1   8   4      357.62      322.72      4.56 o
   2   8   4      829.49      794.93     10.00 o
   3   8   4      749.48      747.75      7.88 o
   4   8   4     1759.15     1734.62     28.39 o
   5   8   4      659.98      686.57     13.70 o
   6   8   4      409.07      422.77     13.38 o
   7   8   4       63.69       65.29      2.34 o
  -7   9   4        6.37        9.42      2.15 o
  -6   9   4       47.91       42.93      2.03 o
  -5   9   4       14.56       20.17      1.77 o
  -4   9   4       85.24       79.62      1.92 o
  -3   9   4       71.57       74.05      1.90 o
  -2   9   4       19.77       26.68      1.69 o
  -1   9   4     1735.23     1780.80     23.74 o
   0   9   4     2189.78     2179.84     38.23 o
   1   9   4      701.55      702.54     11.33 o
   2   9   4       23.75       22.76      1.62 o
   3   9   4       26.76       35.69      1.74 o
   4   9   4        8.14        9.13      1.79 o
   5   9   4        7.28       10.58      1.93 o
   6   9   4       61.19       63.66      2.24 o
  -7  10   4       65.27       62.54      2.31 o
  -6  10   4       46.44       43.60      1.89 o
  -5  10   4      247.08      244.98      5.19 o
  -4  10   4      183.97      191.55      3.99 o
  -3  10   4      671.90      655.59      6.05 o
  -2  10   4     1162.16     1152.06     10.23 o
  -1  10   4     2840.16     2825.38     26.11 o
   0  10   4      591.71      598.05     10.32 o
   1  10   4      692.14      662.88      8.64 o
   2  10   4      252.84      264.68      2.95 o
   3  10   4      142.90      136.79      1.86 o
   4  10   4      201.60      197.35      2.07 o
   5  10   4      115.11      112.66      2.21 o
   6  10   4      273.63      258.69      8.44 o
  -6  11   4        5.73        6.74      2.06 o
  -5  11   4        4.41        5.69      2.18 o
  -4  11   4        2.79        3.66      1.73 o
  -3  11   4       22.47       20.14      1.93 o
  -2  11   4       30.97       36.92      1.98 o
  -1  11   4      100.39       94.14      2.05 o
   0  11   4      140.55      141.48      1.98 o
   1  11   4       49.05       46.09      1.59 o
   2  11   4       16.54       21.36      2.82 o
   3  11   4        2.53        4.42      1.67 o
   4  11   4       10.15        7.54      1.85 o
   5  11   4       11.23       10.99      2.03 o
   6  11   4        9.64        9.22      2.22 o
  -6  12   4       14.32       16.48      2.13 o
  -5  12   4      260.73      252.04      6.63 o
  -4  12   4      295.71      318.97      6.87 o
  -3  12   4      822.54      837.23      4.70 o
  -2  12   4      729.85      739.00     10.29 o
  -1  12   4     2550.30     2542.65     26.92 o
   0  12   4     1675.20     1666.32     22.42 o
   1  12   4      553.41      552.14      6.12 o
   2  12   4       64.88       71.07      1.78 o
   3  12   4       26.40       24.34      1.56 o
   4  12   4       74.84       74.38      1.93 o
   5  12   4       43.72       48.53      2.19 o
   6  12   4       72.87       63.43      2.07 o
  -6  13   4       35.76       34.76      2.43 o
  -5  13   4      143.50      150.78      4.81 o
  -4  13   4      266.89      274.24      5.90 o
  -3  13   4       72.48       76.48      2.09 o
  -2  13   4       16.70       22.98      1.88 o
  -1  13   4      334.23      335.59      4.03 o
   0  13   4     1034.64     1019.33     19.23 o
   1  13   4      127.03      128.32      2.11 o
   2  13   4      166.81      174.46      2.35 o
   3  13   4       17.07       16.70      1.68 o
   4  13   4        0.21        1.61      1.93 o
   5  13   4       22.74       23.42      2.22 o
  -5  14   4       91.82       90.71      4.17 o
  -4  14   4       45.53       47.45      1.75 o
  -3  14   4        6.58       10.69      1.95 o
  -2  14   4        1.67        3.99      1.74 o
  -1  14   4        4.63        6.87      1.93 o
   0  14   4      166.19      168.18      3.84 o
   1  14   4       88.20       82.37      1.99 o
   2  14   4      222.09      223.54      2.61 o
   3  14   4      161.36      175.39      2.13 o
   4  14   4      514.03      537.63      4.55 o
   5  14   4      177.52      193.37      4.76 o
  -5  15   4       14.80       16.23      2.37 o
  -4  15   4      154.78      152.75      4.13 o
  -3  15   4       40.90       42.46      1.92 o
  -2  15   4       75.21       76.70      2.09 o
  -1  15   4        0.49        0.45      1.90 o
   0  15   4       23.55       26.31      1.82 o
   1  15   4        8.96        9.85      1.75 o
   2  15   4       13.71       10.97      1.84 o
   3  15   4        7.23        8.06      1.90 o
   4  15   4        1.66        4.59      2.06 o
   5  15   4       24.58       22.42      2.19 o
  -4  16   4       17.06       18.80      2.17 o
  -3  16   4        3.38        6.51      2.09 o
  -2  16   4       54.25       61.10      2.10 o
  -1  16   4        3.24        2.74      1.82 o
   0  16   4       27.72       27.30      1.74 o
   1  16   4       52.50       57.42      1.94 o
   2  16   4      364.61      368.52      4.61 o
   3  16   4      511.80      496.40      5.53 o
   4  16   4      272.93      265.28      3.69 o
  -4  17   4       82.48       80.40      3.95 o
  -3  17   4        1.48        2.78      2.16 o
  -2  17   4       78.59       80.10      2.22 o
  -1  17   4       46.97       41.61      2.14 o
   0  17   4       87.60       83.28      2.06 o
   1  17   4      154.02      158.68      2.39 o
   2  17   4      103.80      110.75      2.16 o
   3  17   4       32.79       33.86      2.24 o
  -3  18   4      286.30      273.23     12.00 o
  -2  18   4      163.93      165.69      4.79 o
  -1  18   4      105.30      102.03      3.55 o
   0  18   4      207.41      214.03      2.94 o
   1  18   4       86.06       84.39      2.64 o
   2  18   4       81.97       86.21      2.82 o
   3  18   4        3.65        3.96      2.16 o
  -2  19   4        0.28        2.37      2.20 o
  -1  19   4       16.19       17.77      2.22 o
   0  19   4        6.13        6.88      1.96 o
   1  19   4        0.11        2.55      2.14 o
   2  19   4        2.01        4.04      2.13 o
  -7   1   5       77.53       76.96      2.02 o
  -6   1   5      143.68      147.00      2.71 o
  -5   1   5      733.21      736.96      7.72 o
  -4   1   5     1853.44     1824.50     15.12 o
  -3   1   5      104.36       97.38      2.20 o
  -2   1   5     1085.52     1091.68     20.20 o
  -1   1   5       61.66       48.54      1.63 o
   0   1   5     3359.87     3259.44     56.42 o
   1   1   5      512.45      521.79     12.12 o
   2   1   5       23.04       27.37      1.83 o
   3   1   5       91.80       90.37      2.30 o
   4   1   5      160.95      172.66      4.35 o
   5   1   5      152.57      152.80      2.73 o
   6   1   5      509.87      515.44      9.94 o
   7   1   5      104.37       94.82      3.10 o
  -7   2   5      129.35      120.22      2.20 o
  -6   2   5       22.95       25.37      1.78 o
  -5   2   5      508.44      511.02      4.67 o
  -4   2   5       57.70       50.85      1.74 o
  -3   2   5        0.02        1.82      1.63 o
  -2   2   5       25.30       28.82      2.11 o
  -1   2   5       85.34       92.19      2.94 o
   0   2   5      176.36      186.85      5.58 o
   1   2   5        0.01        4.23      1.59 o
   2   2   5       16.16       19.12      1.77 o
   3   2   5      332.25      343.78      6.10 o
   4   2   5       58.18       57.01      1.71 o
   5   2   5      187.16      200.23      3.87 o
   6   2   5       48.12       51.52      2.20 o
   7   2   5       49.13       48.27      2.32 o
  -7   3   5       71.13       68.50      2.07 o
  -6   3   5       44.30       41.06      1.84 o
  -5   3   5        7.44       11.15      1.71 o
  -4   3   5       69.70       67.95      1.75 o
  -3   3   5        4.35        6.13      1.45 o
  -2   3   5      152.40      158.76      2.74 o
  -1   3   5      406.78      380.77      8.26 o
   0   3   5     1373.28     1289.19     27.03 o
   1   3   5     1768.77     1683.41     34.16 o
   2   3   5     3423.98     3342.46     83.80 o
   3   3   5      752.16      734.51     14.67 o
   4   3   5      626.33      641.96     14.32 o
   5   3   5       60.73       64.52      1.96 o
   6   3   5      153.66      160.22      3.04 o
   7   3   5       69.47       72.15      2.41 o
  -7   4   5        0.40        2.95      1.94 o
  -6   4   5        1.80        2.78      1.80 o
  -5   4   5        7.68       11.19      1.86 o
  -4   4   5        0.12        3.13      1.76 o
  -3   4   5       72.16       69.82      1.91 o
  -2   4   5       53.91       51.84      1.66 o
  -1   4   5       18.32       22.22      1.64 o
   0   4   5       11.92       13.91      1.71 o
   1   4   5       24.68       33.31      1.75 o
   2   4   5       70.13       71.16      1.82 o
   3   4   5       26.91       26.70      1.47 o
   4   4   5       11.12       11.81      1.53 o
   5   4   5       11.10       10.53      1.80 o
   6   4   5       52.09       54.78      2.04 o
   7   4   5        3.15        3.61      2.24 o
  -7   5   5      148.21      143.15      2.30 o
  -6   5   5       59.84       58.36      2.10 o
  -5   5   5       35.68       38.61      1.74 o
  -4   5   5      262.95      260.53      3.23 o
  -3   5   5      297.00      280.58      3.84 o
  -2   5   5      909.25      890.99     15.95 o
  -1   5   5      577.10      580.27      9.40 o
   0   5   5     1123.92     1086.61     18.87 o
   1   5   5      791.48      753.20     14.79 o
   2   5   5     1192.30     1095.61     20.17 o
   3   5   5     1570.60     1470.28     22.70 o
   4   5   5      757.40      744.29     13.48 o
   5   5   5      246.43      249.64      3.94 o
   6   5   5       24.53       29.27      1.93 o
   7   5   5       75.44       72.04      2.68 o
  -7   6   5       86.29       81.05      2.25 o
  -6   6   5       61.45       63.26      2.01 o
  -5   6   5        0.00        1.49      1.75 o
  -4   6   5       19.50       22.10      1.76 o
  -3   6   5       50.24       56.17      1.83 o
  -2   6   5      382.88      388.41      6.67 o
  -1   6   5      932.85      916.34     14.00 o
   0   6   5      255.69      253.34      5.12 o
   1   6   5        0.19        1.91      1.49 o
   2   6   5      199.87      201.32      4.06 o
   3   6   5       13.29       12.85      1.75 o
   4   6   5       82.73       83.52      1.92 o
   5   6   5        2.89        6.79      1.86 o
   6   6   5       23.29       26.81      2.23 o
  -7   7   5      100.65       99.33      2.98 o
  -6   7   5      146.86      140.77      2.19 o
  -5   7   5      153.04      157.29      2.44 o
  -4   7   5      453.04      458.38      6.01 o
  -3   7   5     1502.09     1504.70     25.34 o
  -2   7   5     2527.88     2566.30     29.03 o
  -1   7   5      532.39      535.26      6.71 o
   0   7   5        8.35        9.05      1.68 o
   1   7   5      121.78      141.75      1.86 o
   2   7   5      295.90      301.10     10.66 o
   3   7   5      357.17      356.57      4.69 o
   4   7   5      278.81      281.14      5.69 o
   5   7   5      242.56      231.99      5.06 o
   6   7   5      146.14      151.06      3.74 o
  -7   8   5        4.12        4.84      2.18 o
  -6   8   5        5.69        5.09      1.97 o
  -5   8   5       15.97       20.10      1.92 o
  -4   8   5        6.03        8.49      1.81 o
  -3   8   5       59.35       59.53      2.11 o
  -2   8   5       20.95       27.13      1.75 o
  -1   8   5      107.43      123.03      3.17 o
   0   8   5      108.14      119.19      2.73 o
   1   8   5       91.78       90.58      3.49 o
   2   8   5        2.48        2.30      1.68 o
   3   8   5       16.53       15.28      1.75 o
   4   8   5        3.32        3.18      1.78 o
   5   8   5       16.66       20.51      1.96 o
   6   8   5        0.77        2.55      2.15 o
  -6   9   5       94.47       93.31      2.77 o
  -5   9   5       85.37       83.50      2.35 o
  -4   9   5      177.14      213.31      4.15 o
  -3   9   5      511.46      520.25     10.49 o
  -2   9   5      568.16      596.88      8.55 o
  -1   9   5      418.01      398.47      5.36 o
   0   9   5      427.90      417.86      7.43 o
   1   9   5        6.95        6.80      1.65 o
   2   9   5      679.60      693.50      7.38 o
   3   9   5       42.15       58.54      1.81 o
   4   9   5      378.51      372.02      8.34 o
   5   9   5      112.17      109.24      3.11 o
   6   9   5       83.51       78.58      3.63 o
  -6  10   5       66.85       61.30      2.13 o
  -5  10   5        0.74        1.45      1.79 o
  -4  10   5        1.39        3.38      1.87 o
  -3  10   5        8.28       11.17      2.05 o
  -2  10   5      224.12      225.59      2.27 o
  -1  10   5      138.41      148.86      3.68 o
   0  10   5      499.81      485.55      7.88 o
   1  10   5        0.76        1.98      1.66 o
   2  10   5       46.88       47.19      1.82 o
   3  10   5        0.62        1.38      1.74 o
   4  10   5        0.39        3.88      1.87 o
   5  10   5       22.04       25.54      2.11 o
   6  10   5       18.24       22.90      2.25 o
  -6  11   5       20.54       24.48      2.28 o
  -5  11   5       61.79       62.46      2.57 o
  -4  11   5      153.45      158.27      3.14 o
  -3  11   5        9.51        8.51      1.82 o
  -2  11   5       14.86       15.54      1.68 o
  -1  11   5       58.64       63.80      1.87 o
   0  11   5     1379.03     1402.60     21.49 o
   1  11   5      450.06      443.03      7.41 o
   2  11   5      765.35      750.14      8.04 o
   3  11   5      119.09      135.88      2.78 o
   4  11   5      349.77      340.20      4.87 o
   5  11   5      116.93      112.84      2.44 o
  -6  12   5        2.38        4.53      2.34 o
  -5  12   5       30.58       27.52      2.22 o
  -4  12   5      119.19      119.56      2.15 o
  -3  12   5       87.18       73.11      2.16 o
  -2  12   5       47.83       48.31      1.68 o
  -1  12   5      226.63      215.98      3.36 o
   0  12   5        0.45        1.27      1.68 o
   1  12   5       54.09       47.19      1.90 o
   2  12   5       23.08       21.91      1.73 o
   3  12   5       44.75       41.79      1.87 o
   4  12   5        3.57        5.57      1.81 o
   5  12   5       19.14       23.26      2.24 o
  -5  13   5       66.85       65.79      3.53 o
  -4  13   5       71.15       73.33      2.22 o
  -3  13   5       22.75       23.09      2.04 o
  -2  13   5       83.17       86.95      2.09 o
  -1  13   5       19.47       20.57      1.82 o
   0  13   5      206.88      205.52      3.91 o
   1  13   5      162.81      162.15      3.52 o
   2  13   5      280.61      264.17      4.05 o
   3  13   5      130.91      135.43      1.97 o
   4  13   5      125.97      129.05      2.24 o
   5  13   5      194.59      197.38      5.51 o
  -5  14   5        0.91        2.98      2.16 o
  -4  14   5       32.42       32.91      2.21 o
  -3  14   5      170.58      170.65      5.08 o
  -2  14   5       29.73       32.90      2.06 o
  -1  14   5       29.88       31.52      1.91 o
   0  14   5       26.13       28.94      1.73 o
   1  14   5      156.44      157.31      2.66 o
   2  14   5       95.33       93.36      2.00 o
   3  14   5        1.42        2.83      1.77 o
   4  14   5        9.68       15.74      2.05 o
  -4  15   5      261.59      256.39      7.26 o
  -3  15   5      261.43      273.52      4.78 o
  -2  15   5      171.65      180.03      5.79 o
  -1  15   5      161.42      160.51      3.56 o
   0  15   5      144.66      148.10      2.47 o
   1  15   5       32.70       32.78      1.90 o
   2  15   5       14.02       16.27      2.08 o
   3  15   5       12.00       12.09      1.83 o
   4  15   5       93.29       87.52      2.37 o
  -4  16   5        1.98        3.88      2.34 o
  -3  16   5       28.62       30.29      2.22 o
  -2  16   5       35.62       36.20      2.06 o
  -1  16   5        0.52        1.19      2.17 o
   0  16   5       23.72       23.98      1.98 o
   1  16   5       10.81       11.74      1.86 o
   2  16   5        6.95       10.37      2.05 o
   3  16   5       16.47       16.77      1.94 o
  -3  17   5      107.16      107.81      3.94 o
  -2  17   5      196.19      201.05      6.98 o
  -1  17   5      119.02      118.78      3.33 o
   0  17   5      106.58      104.26      3.41 o
   1  17   5      136.95      134.31      2.68 o
   2  17   5       96.36       98.49      3.79 o
   3  17   5       65.40       67.89      2.33 o
  -2  18   5        5.54        7.72      2.30 o
  -1  18   5        0.16        1.03      2.23 o
   0  18   5        0.27       -0.51      2.22 o
   1  18   5        2.37        4.64      2.04 o
   2  18   5        4.43        4.55      2.08 o
  -7   0   6       15.95       15.02      2.82 o
  -6   0   6        0.44        1.44      2.60 o
  -5   0   6      246.80      240.62      5.16 o
  -4   0   6       22.50       29.27      2.88 o
  -3   0   6      298.78      315.74      7.66 o
  -2   0   6      777.95      764.94     31.60 o
  -1   0   6     2115.67     2109.53     89.86 o
   0   0   6     1570.36     1567.02     48.61 o
   1   0   6     2742.48     2615.69     76.39 o
   2   0   6      938.96      971.66     40.20 o
   3   0   6        5.27       11.62      2.47 o
   4   0   6        3.21        4.36      2.62 o
   5   0   6       30.01       32.32      2.42 o
   6   0   6       83.09       89.64      3.90 o
  -7   1   6       14.69       15.88      2.11 o
  -6   1   6        5.21        6.14      1.85 o
  -5   1   6        2.14        4.29      1.78 o
  -4   1   6      759.26      759.47      7.67 o
  -3   1   6      153.63      166.92      3.67 o
  -2   1   6      213.65      221.42      4.53 o
  -1   1   6       50.24       56.50      1.90 o
   0   1   6       10.11       14.46      1.97 o
   1   1   6        8.70       10.30      1.68 o
   2   1   6      251.05      254.61      5.86 o
   3   1   6      568.55      570.63     15.66 o
   4   1   6       96.25       96.75      2.95 o
   5   1   6       70.44       76.82      2.23 o
   6   1   6       11.80       13.10      1.90 o
  -7   2   6       14.27       14.04      2.05 o
  -6   2   6      114.56      110.80      2.09 o
  -5   2   6       42.28       43.06      1.84 o
  -4   2   6      705.36      692.10      8.83 o
  -3   2   6       47.93       50.13      1.73 o
  -2   2   6      462.56      468.07      9.22 o
  -1   2   6      475.28      491.54     10.54 o
   0   2   6     1212.43     1175.45     21.06 o
   1   2   6      780.64      766.13     15.59 o
   2   2   6      329.59      322.95      6.89 o
   3   2   6      255.97      246.55      5.14 o
   4   2   6      252.19      272.68      8.39 o
   5   2   6      336.64      324.53      7.71 o
   6   2   6      148.04      153.16      4.26 o
  -7   3   6       57.31       52.51      2.14 o
  -6   3   6       28.00       26.71      1.99 o
  -5   3   6       16.70       18.83      1.84 o
  -4   3   6      193.68      204.27      4.57 o
  -3   3   6       31.29       35.66      1.69 o
  -2   3   6       70.40       77.32      1.83 o
  -1   3   6       18.27       21.13      1.82 o
   0   3   6      103.01      102.30      2.20 o
   1   3   6       64.13       67.81      1.71 o
   2   3   6      298.04      289.38      7.05 o
   3   3   6      217.73      216.61      6.57 o
   4   3   6      117.16      112.50      3.69 o
   5   3   6       55.05       54.91      2.86 o
   6   3   6        5.26        7.72      2.03 o
  -7   4   6      244.34      216.81      3.05 o
  -6   4   6      406.40      392.66      3.99 o
  -5   4   6      410.75      399.93      3.38 o
  -4   4   6      564.20      574.36     11.60 o
  -3   4   6      114.03      111.81      2.24 o
  -2   4   6      226.42      215.79      3.46 o
  -1   4   6       31.13       38.37      1.80 o
   0   4   6        2.50        7.12      1.73 o
   1   4   6       17.27       16.75      1.63 o
   2   4   6      162.52      166.74      3.28 o
   3   4   6      551.67      544.24     11.02 o
   4   4   6      625.19      625.36     12.20 o
   5   4   6      509.60      497.11     13.61 o
   6   4   6      207.03      209.61      6.38 o
  -6   5   6       65.84       62.89      2.41 o
  -5   5   6       23.06       25.37      1.83 o
  -4   5   6       77.88       80.93      3.82 o
  -3   5   6      196.71      197.37      3.72 o
  -2   5   6       55.01       57.01      1.78 o
  -1   5   6      151.15      150.29      2.09 o
   0   5   6        0.22        1.34      1.61 o
   1   5   6       12.44       14.82      1.73 o
   2   5   6      149.00      147.23      2.98 o
   3   5   6      153.44      160.24      3.48 o
   4   5   6      211.97      216.32      4.97 o
   5   5   6       33.58       37.59      1.89 o
   6   5   6        6.63        7.28      2.17 o
  -6   6   6       75.31       78.13      2.15 o
  -5   6   6        9.81       13.33      1.85 o
  -4   6   6       10.42       15.75      2.13 o
  -3   6   6      202.78      191.04      4.01 o
  -2   6   6      690.21      665.68     11.96 o
  -1   6   6      475.40      456.23      6.91 o
   0   6   6      224.12      212.98      3.28 o
   1   6   6       36.64       44.83      2.31 o
   2   6   6      375.10      372.03      6.65 o
   3   6   6      228.64      236.75      3.84 o
   4   6   6      199.06      202.34      4.07 o
   5   6   6       22.99       25.96      1.99 o
   6   6   6       16.31       17.57      2.19 o
  -6   7   6        0.39        0.48      1.94 o
  -5   7   6        0.88        0.87      2.05 o
  -4   7   6        1.47       -0.49      2.10 o
  -3   7   6       27.37       28.89      1.97 o
  -2   7   6        0.23        4.01      1.84 o
  -1   7   6       44.65       50.25      1.83 o
   0   7   6       11.41       16.10      1.80 o
   1   7   6      286.28      290.59      4.45 o
   2   7   6        0.59        3.56      1.75 o
   3   7   6      123.95      116.51      2.35 o
   4   7   6      110.57      108.73      3.56 o
   5   7   6       39.49       37.92      2.05 o
   6   7   6       17.39       16.50      2.29 o
  -6   8   6        2.97        2.17      2.19 o
  -5   8   6        1.42        1.83      1.95 o
  -4   8   6       69.96       68.16      1.97 o
  -3   8   6       49.78       63.14      1.77 o
  -2   8   6      986.90      997.07     17.53 o
  -1   8   6     1028.90     1063.58     13.18 o
   0   8   6     2390.88     2334.59     32.67 o
   1   8   6      721.77      724.30     11.60 o
   2   8   6      398.07      411.99      7.82 o
   3   8   6      475.83      475.84      8.97 o
   4   8   6       57.37       56.46      1.77 o
   5   8   6       24.32       22.31      1.94 o
  -6   9   6       28.79       26.32      2.21 o
  -5   9   6       70.64       63.63      1.86 o
  -4   9   6       11.41       14.80      1.88 o
  -3   9   6      163.84      154.10      2.11 o
  -2   9   6      303.82      311.11      4.70 o
  -1   9   6      505.00      500.75      6.95 o
   0   9   6       30.05       34.54      1.77 o
   1   9   6       61.31       60.00      1.84 o
   2   9   6      154.40      141.48      1.94 o
   3   9   6        2.90        9.16      1.83 o
   4   9   6       24.97       26.04      1.97 o
   5   9   6       10.69       13.12      2.08 o
  -6  10   6      116.13      104.94      3.20 o
  -5  10   6      183.81      177.58      4.31 o
  -4  10   6      192.60      182.54      2.99 o
  -3  10   6       67.60       80.29      2.01 o
  -2  10   6       83.73       89.81      1.93 o
  -1  10   6       54.49       51.06      2.01 o
   0  10   6       53.27       51.63      1.88 o
   1  10   6      200.15      205.48      2.64 o
   2  10   6      255.37      260.28      4.16 o
   3  10   6      472.89      468.12      6.63 o
   4  10   6       80.66       89.52      2.11 o
   5  10   6      318.92      288.80      8.81 o
  -5  11   6        4.27        6.93      2.15 o
  -4  11   6        3.32        7.94      2.01 o
  -3  11   6       59.30       65.24      2.14 o
  -2  11   6       35.98       38.37      1.88 o
  -1  11   6       14.07       17.24      1.71 o
   0  11   6       69.39       71.46      1.92 o
   1  11   6       23.56       20.74      1.69 o
   2  11   6       15.14       15.35      1.68 o
   3  11   6       23.54       27.38      1.93 o
   4  11   6        0.09        1.89      2.00 o
   5  11   6        5.30        8.24      2.25 o
  -5  12   6      255.71      257.69      8.35 o
  -4  12   6      402.98      403.13     11.12 o
  -3  12   6       77.84       80.49      2.21 o
  -2  12   6        0.91        5.66      1.78 o
  -1  12   6       58.58       58.27      1.93 o
   0  12   6        0.91        3.07      1.90 o
   1  12   6       22.67       27.03      1.69 o
   2  12   6      101.25       90.64      1.89 o
   3  12   6      141.06      135.69      3.51 o
   4  12   6      169.59      168.35      4.49 o
  -5  13   6       13.80       14.99      2.39 o
  -4  13   6       26.28       25.52      2.13 o
  -3  13   6       43.30       48.15      2.00 o
  -2  13   6      110.36      111.26      2.53 o
  -1  13   6       26.49       23.38      1.91 o
   0  13   6        0.09        1.74      1.82 o
   1  13   6       59.56       62.65      1.83 o
   2  13   6      140.66      134.37      2.50 o
   3  13   6       52.05       55.15      2.00 o
   4  13   6       12.33       13.91      2.00 o
  -4  14   6       77.91       73.15      3.79 o
  -3  14   6      161.66      161.28      4.81 o
  -2  14   6      253.90      241.30      7.94 o
  -1  14   6      309.86      299.97      7.35 o
   0  14   6      497.40      503.14     10.18 o
   1  14   6      365.97      372.15      6.11 o
   2  14   6      135.85      133.74      3.26 o
   3  14   6       33.90       36.34      2.04 o
   4  14   6        9.58        8.31      2.29 o
  -3  15   6       15.01       15.98      2.28 o
  -2  15   6       38.26       41.78      2.42 o
  -1  15   6        5.09        6.75      1.91 o
   0  15   6        3.63        5.12      1.98 o
   1  15   6        2.61        2.38      2.23 o
   2  15   6       23.68       24.47      2.00 o
   3  15   6        0.06        1.69      2.08 o
  -3  16   6       17.62       20.31      2.38 o
  -2  16   6      268.63      266.98     12.26 o
  -1  16   6      166.02      162.27      5.63 o
   0  16   6      189.94      181.64      5.40 o
   1  16   6      152.37      159.73      4.62 o
   2  16   6      148.65      136.92      2.62 o
  -2  17   6        5.99        6.04      2.36 o
  -1  17   6       28.68       26.63      2.43 o
   0  17   6       28.10       32.75      2.20 o
   1  17   6        8.65        9.41      2.14 o
  -6   1   7       53.72       54.70      2.10 o
  -5   1   7       46.79       45.69      1.86 o
  -4   1   7        4.87        8.43      1.85 o
  -3   1   7       64.27       67.64      2.85 o
  -2   1   7       26.70       28.20      1.84 o
  -1   1   7      167.92      161.04      3.32 o
   0   1   7      199.92      193.18      2.79 o
   1   1   7      194.50      208.15      6.98 o
   2   1   7      273.31      277.49      7.87 o
   3   1   7      411.89      423.49     10.92 o
   4   1   7      146.52      156.82      3.99 o
   5   1   7      333.60      354.62      9.91 o
   6   1   7       84.68       85.47      3.23 o
  -6   2   7       61.33       58.02      2.12 o
  -5   2   7       23.87       23.60      1.93 o
  -4   2   7       41.40       44.10      1.99 o
  -3   2   7       20.81       23.22      1.72 o
  -2   2   7       39.82       44.28      1.89 o
  -1   2   7        4.51        7.45      1.55 o
   0   2   7        0.54        1.22      1.78 o
   1   2   7      357.02      346.87      6.36 o
   2   2   7      526.31      526.70     13.06 o
   3   2   7      110.57      111.31      4.12 o
   4   2   7        0.55        1.36      1.89 o
   5   2   7        7.39        8.18      2.06 o
  -6   3   7       59.58       53.23      2.13 o
  -5   3   7       30.43       32.11      1.95 o
  -4   3   7      280.21      273.07      3.93 o
  -3   3   7     1120.14     1103.97     25.09 o
  -2   3   7      608.05      610.48     14.91 o
  -1   3   7      789.09      807.93     13.54 o
   0   3   7       86.37       95.91      1.95 o
   1   3   7      258.05      256.49      5.16 o
   2   3   7       91.19       96.70      3.48 o
   3   3   7       68.34       66.58      1.96 o
   4   3   7       59.61       60.56      1.99 o
   5   3   7      114.71      102.76      5.06 o
  -6   4   7        6.95        8.60      2.12 o
  -5   4   7        0.39        1.03      1.92 o
  -4   4   7      357.02      341.08      5.22 o
  -3   4   7      159.15      154.69      3.02 o
  -2   4   7        0.09        4.14      1.78 o
  -1   4   7       15.23       15.68      1.74 o
   0   4   7       20.25       21.68      1.74 o
   1   4   7      188.47      180.69      2.87 o
   2   4   7       68.10       72.34      2.18 o
   3   4   7       11.55        9.40      1.75 o
   4   4   7       27.39       27.02      1.96 o
   5   4   7        2.06        2.33      2.14 o
  -6   5   7       18.74       15.76      2.00 o
  -5   5   7        9.46       12.23      1.84 o
  -4   5   7      204.47      201.32      2.93 o
  -3   5   7       27.33       37.37      1.88 o
  -2   5   7      472.59      470.30      8.06 o
  -1   5   7      403.75      410.12      5.28 o
   0   5   7      461.39      470.20      7.14 o
   1   5   7      112.13      119.45      2.80 o
   2   5   7       59.41       67.22      1.89 o
   3   5   7      270.04      274.16      6.08 o
   4   5   7      108.85      113.23      2.68 o
   5   5   7       91.19       84.24      2.22 o
  -6   6   7       51.51       48.90      2.26 o
  -5   6   7       41.44       38.58      1.96 o
  -4   6   7       83.77       88.03      2.25 o
  -3   6   7       63.53       61.71      1.87 o
  -2   6   7       10.56       14.00      1.89 o
  -1   6   7        9.91       10.41      1.57 o
   0   6   7      362.54      367.64      7.27 o
   1   6   7      176.98      173.60      2.85 o
   2   6   7       32.08       28.98      1.68 o
   3   6   7       31.56       34.44      1.92 o
   4   6   7        1.38        3.14      1.95 o
   5   6   7        0.05        2.69      2.13 o
  -6   7   7       57.07       50.44      2.02 o
  -5   7   7       45.07       47.46      2.02 o
  -4   7   7       23.00       22.85      1.99 o
  -3   7   7        1.32        1.75      1.89 o
  -2   7   7        9.68       13.06      1.85 o
  -1   7   7       30.88       35.57      1.83 o
   0   7   7      154.86      152.64      2.68 o
   1   7   7      646.02      658.15      6.06 o
   2   7   7      229.32      240.90      4.15 o
   3   7   7      466.19      475.73     11.75 o
   4   7   7      122.48      127.76      2.23 o
   5   7   7      157.19      149.51      7.36 o
  -5   8   7        0.04        0.11      1.92 o
  -4   8   7       14.38       19.02      2.48 o
  -3   8   7       36.04       37.24      1.95 o
  -2   8   7        0.57        1.71      1.74 o
  -1   8   7        1.33        2.45      1.76 o
   0   8   7       61.72       65.53      1.82 o
   1   8   7      110.25      105.13      2.52 o
   2   8   7       15.84       22.04      1.75 o
   3   8   7       45.40       38.43      1.86 o
   4   8   7       33.62       33.12      2.06 o
   5   8   7       18.88       16.25      2.22 o
  -5   9   7      104.82       94.94      2.29 o
  -4   9   7      127.00      117.23      2.75 o
  -3   9   7       32.32       30.63      1.79 o
  -2   9   7       12.28       14.82      1.91 o
  -1   9   7       72.28       78.71      1.92 o
   0   9   7       27.99       28.40      1.82 o
   1   9   7      396.91      395.28      3.43 o
   2   9   7      124.41      127.91      2.15 o
   3   9   7      141.23      142.75      2.38 o
   4   9   7       95.31       90.75      3.92 o
  -5  10   7        7.17        5.49      2.36 o
  -4  10   7       35.52       35.42      2.24 o
  -3  10   7       28.81       32.35      1.91 o
  -2  10   7        0.90        3.11      1.90 o
  -1  10   7       83.64       88.06      1.87 o
   0  10   7      132.73      127.34      2.04 o
   1  10   7       76.80       74.60      1.90 o
   2  10   7       11.94       14.08      1.86 o
   3  10   7       32.44       35.67      1.90 o
   4  10   7       21.16       20.95      1.97 o
  -4  11   7      132.62      117.40      3.49 o
  -3  11   7      126.87      126.05      3.22 o
  -2  11   7      123.47      127.86      2.80 o
  -1  11   7      217.87      218.58      6.19 o
   0  11   7      124.79      133.35      2.12 o
   1  11   7      226.39      211.48      3.04 o
   2  11   7       15.76       19.86      1.80 o
   3  11   7       64.03       53.05      2.02 o
   4  11   7        6.97        7.04      2.21 o
  -4  12   7        0.07        3.72      2.16 o
  -3  12   7        0.08        1.96      2.17 o
  -2  12   7       16.91       16.69      1.90 o
  -1  12   7        2.21        4.78      1.80 o
   0  12   7        0.54        1.22      1.72 o
   1  12   7       14.73       17.83      2.00 o
   2  12   7        5.15        6.20      1.93 o
   3  12   7        5.29        4.22      2.07 o
  -3  13   7       76.15       77.17      4.16 o
  -2  13   7      165.07      160.60      4.13 o
  -1  13   7       73.24       79.98      2.13 o
   0  13   7      139.90      132.96      2.19 o
   1  13   7      259.26      258.15      5.07 o
   2  13   7      124.43      115.90      2.38 o
   3  13   7       69.83       57.68      2.26 o
  -3  14   7       98.60      106.81      5.05 o
  -2  14   7        0.76        2.03      2.06 o
  -1  14   7        0.10        2.34      2.21 o
   0  14   7       16.98       19.14      2.05 o
   1  14   7        0.01        1.61      1.98 o
   2  14   7        3.18        6.34      2.00 o
  -2  15   7        3.13        3.09      2.23 o
  -1  15   7       33.21       34.42      2.37 o
   0  15   7       18.31       21.58      2.07 o
   1  15   7       36.00       38.22      2.17 o
  -5   0   8      276.65      257.06      9.55 o
  -4   0   8      377.49      375.14     18.22 o
  -3   0   8      536.91      531.86     10.44 o
  -2   0   8      155.30      162.77      6.28 o
  -1   0   8       94.35       93.59      3.53 o
   0   0   8       11.12       16.31      2.66 o
   1   0   8       46.77       49.29      2.78 o
   2   0   8        1.95        2.18      2.33 o
   3   0   8       24.49       26.86      2.77 o
   4   0   8       63.21       62.42      3.24 o
   5   0   8       96.75       93.80      4.60 o
  -5   1   8        0.32        3.41      2.05 o
  -4   1   8        7.30        8.44      2.01 o
  -3   1   8       68.44       74.95      2.09 o
  -2   1   8      167.90      170.55      4.35 o
  -1   1   8      386.98      385.46      8.47 o
   0   1   8      109.64      114.04      2.07 o
   1   1   8       30.57       34.45      1.91 o
   2   1   8        9.90       10.67      1.78 o
   3   1   8       42.42       43.65      1.98 o
   4   1   8       36.41       35.21      1.97 o
   5   1   8        4.50        5.07      2.13 o
  -5   2   8       81.13       74.78      2.39 o
  -4   2   8       29.94       30.67      2.01 o
  -3   2   8       29.28       34.58      1.87 o
  -2   2   8      154.74      156.97      4.11 o
  -1   2   8       84.23       90.83      2.13 o
   0   2   8      177.21      184.51      2.72 o
   1   2   8       43.00       47.89      1.83 o
   2   2   8       96.74      102.53      1.92 o
   3   2   8      226.92      238.35      5.48 o
   4   2   8      102.76      104.81      2.47 o
   5   2   8       78.82       79.72      2.57 o
  -5   3   8        4.35        3.49      2.08 o
  -4   3   8        0.24        1.05      1.87 o
  -3   3   8       12.02       10.84      1.93 o
  -2   3   8       70.78       71.59      2.17 o
  -1   3   8      306.48      318.35      5.33 o
   0   3   8      245.51      251.46      4.14 o
   1   3   8       39.65       36.94      1.93 o
   2   3   8      107.35      107.58      2.21 o
   3   3   8       27.10       28.04      1.89 o
   4   3   8        0.01        0.38      2.03 o
  -5   4   8        1.01        0.20      1.93 o
  -4   4   8       42.13       38.57      1.73 o
  -3   4   8       41.26       46.11      1.90 o
  -2   4   8       15.35       19.66      1.91 o
  -1   4   8      234.29      230.25      4.54 o
   0   4   8      207.17      211.71      3.31 o
   1   4   8      550.98      563.09      8.88 o
   2   4   8      309.72      311.13      4.22 o
   3   4   8      476.89      480.72     10.32 o
   4   4   8      125.06      124.16      3.26 o
  -5   5   8        3.54        2.73      2.12 o
  -4   5   8        0.52        4.14      1.95 o
  -3   5   8      135.69      137.65      5.34 o
  -2   5   8      100.30       99.99      1.94 o
  -1   5   8       85.59       82.28      1.96 o
   0   5   8      111.55      118.49      2.78 o
   1   5   8        0.05        0.45      1.72 o
   2   5   8       72.07       76.46      2.93 o
   3   5   8       58.01       58.66      2.40 o
   4   5   8       83.14       90.37      2.93 o
  -5   6   8       25.63       25.08      2.09 o
  -4   6   8       77.91       71.09      2.19 o
  -3   6   8      321.70      304.27      7.77 o
  -2   6   8       38.51       44.08      1.84 o
  -1   6   8      247.03      242.69      4.92 o
   0   6   8        4.58        7.75      1.78 o
   1   6   8      299.30      305.18      4.39 o
   2   6   8       82.26       83.33      2.52 o
   3   6   8       73.00       68.18      2.16 o
   4   6   8       71.96       67.85      2.11 o
  -5   7   8        1.07        3.53      2.20 o
  -4   7   8        1.20        2.79      1.94 o
  -3   7   8        2.54        3.77      1.74 o
  -2   7   8        1.77        4.67      1.91 o
  -1   7   8       62.08       68.67      1.89 o
   0   7   8      157.74      157.55      2.59 o
   1   7   8       53.88       51.90      1.96 o
   2   7   8        0.13        2.09      1.90 o
   3   7   8        2.90        4.54      1.73 o
   4   7   8        1.62        4.02      2.15 o
  -4   8   8      176.26      161.07      3.68 o
  -3   8   8      137.00      135.24      2.82 o
  -2   8   8       76.79       79.63      1.88 o
  -1   8   8      104.24      107.51      2.69 o
   0   8   8        3.12        5.96      1.91 o
   1   8   8        3.53        5.39      1.71 o
   2   8   8        4.48        4.16      1.94 o
   3   8   8        2.33        6.02      2.03 o
   4   8   8       10.71       10.38      2.24 o
  -4   9   8        4.15        4.87      2.44 o
  -3   9   8       35.32       34.97      2.06 o
  -2   9   8       24.01       24.75      1.92 o
  -1   9   8       37.21       35.04      1.87 o
   0   9   8       11.45       13.67      1.93 o
   1   9   8        0.41        2.73      1.94 o
   2   9   8        6.88        6.45      1.94 o
   3   9   8       73.56       66.38      2.18 o
  -4  10   8        7.98        7.43      2.16 o
  -3  10   8       17.69       17.76      1.85 o
  -2  10   8       21.39       27.59      1.90 o
  -1  10   8      105.68      108.67      2.33 o
   0  10   8      194.16      191.41      3.05 o
   1  10   8      261.74      260.91      2.80 o
   2  10   8      150.85      146.01      3.17 o
   3  10   8       28.35       31.71      2.12 o
  -3  11   8        0.03        2.51      2.15 o
  -2  11   8        3.38        5.86      2.06 o
  -1  11   8        0.09        2.67      1.83 o
   0  11   8        5.06        7.23      2.00 o
   1  11   8       18.59       20.84      2.02 o
   2  11   8        5.98        9.94      2.14 o
  -3  12   8        5.68        6.56      2.17 o
  -2  12   8        8.18        8.58      2.13 o
  -1  12   8      173.68      178.82      5.23 o
   0  12   8      151.52      160.55      4.34 o
   1  12   8      236.47      227.68      3.86 o
   2  12   8      170.25      157.41      3.62 o
  -2  13   8      117.91      115.17      5.43 o
  -1  13   8       52.83       46.44      2.77 o
   0  13   8       53.16       55.09      2.08 o
   1  13   8       25.31       25.77      2.12 o
  -4   1   9       38.19       35.21      2.20 o
  -3   1   9       23.43       22.62      1.98 o
  -2   1   9       29.67       30.66      2.06 o
  -1   1   9      112.70      113.98      2.04 o
   0   1   9      203.67      206.63      3.64 o
   1   1   9      328.82      329.59      4.47 o
   2   1   9      124.27      124.48      3.28 o
   3   1   9       92.56       94.19      2.60 o
  -4   2   9       28.66       28.32      2.21 o
  -3   2   9      124.38      126.52      2.49 o
  -2   2   9      129.23      134.41      3.65 o
  -1   2   9       13.40       19.97      2.09 o
   0   2   9        0.50        1.99      1.78 o
   1   2   9        5.86        9.97      1.83 o
   2   2   9        1.26        3.36      1.77 o
   3   2   9        0.85        1.18      1.87 o
  -4   3   9       57.51       56.80      2.86 o
  -3   3   9       36.30       34.30      1.97 o
  -2   3   9        0.50        1.56      1.88 o
  -1   3   9       15.34       15.64      1.98 o
   0   3   9        0.77        2.34      1.96 o
   1   3   9       86.53       89.86      2.19 o
   2   3   9       19.19       22.11      1.91 o
   3   3   9       40.75       40.15      2.00 o
  -4   4   9        0.54        2.89      2.16 o
  -3   4   9       34.72       27.19      1.80 o
  -2   4   9        6.25        8.19      1.99 o
  -1   4   9        0.66        4.45      1.95 o
   0   4   9       35.15       36.27      1.90 o
   1   4   9        7.65       10.49      1.85 o
   2   4   9        0.07        2.72      2.03 o
   3   4   9       31.86       32.07      2.05 o
  -4   5   9       25.76       25.29      2.23 o
  -3   5   9       49.68       47.83      1.87 o
  -2   5   9      169.99      178.80      4.18 o
  -1   5   9       19.40       21.53      1.90 o
   0   5   9       20.82       22.59      1.90 o
   1   5   9        7.46        5.21      1.98 o
   2   5   9       96.46       99.57      2.71 o
   3   5   9       36.98       36.40      2.21 o
  -3   6   9       54.19       53.52      1.90 o
  -2   6   9       20.06       21.64      1.90 o
  -1   6   9       12.09       16.07      2.04 o
   0   6   9       14.47       13.46      1.99 o
   1   6   9       53.62       55.03      2.08 o
   2   6   9       15.92       17.40      2.13 o
   3   6   9       22.89       24.93      2.18 o
  -3   7   9      111.91      103.84      2.70 o
  -2   7   9       91.79       93.36      2.34 o
  -1   7   9      116.85      117.04      3.38 o
   0   7   9      116.69      120.73      2.32 o
   1   7   9       47.65       53.82      2.07 o
   2   7   9      129.55      131.57      3.75 o
  -3   8   9        5.89        4.99      2.06 o
  -2   8   9        2.17        4.08      1.85 o
  -1   8   9        3.12        4.10      2.07 o
   0   8   9        2.12        5.88      1.86 o
   1   8   9        4.23        6.45      2.03 o
   2   8   9        7.79       11.46      2.20 o
  -2   9   9       31.20       29.42      2.15 o
  -1   9   9      112.89      106.06      4.94 o
   0   9   9       73.32       77.31      2.65 o
   1   9   9       83.55       79.71      3.01 o
  -1  10   9        7.42        8.15      2.13 o
   0  10   9        2.04        4.48      1.82 o
   1  10   9        0.83        2.02      2.10 o
  -2   0  10      123.19      106.82      4.37 o
  -1   0  10       11.92        9.36      3.02 o
   0   0  10        7.06        9.66      2.89 o
   1   0  10      155.07      147.07      8.69 o
  -2   1  10        6.68        6.92      2.01 o
  -1   1  10       29.55       27.14      2.12 o
   0   1  10       25.60       24.17      2.00 o
   1   1  10       21.10       22.38      2.16 o
  -2   2  10       26.72       28.46      2.34 o
  -1   2  10       16.67       19.07      1.99 o
   0   2  10       82.53       81.45      2.26 o
   1   2  10       39.20       41.40      1.98 o
  -2   3  10        0.03        1.06      2.00 o
  -1   3  10       14.76       15.78      2.16 o
   0   3  10        4.52        7.67      1.79 o
   1   3  10       39.51       37.73      2.05 o
  -2   4  10      176.89      154.34      5.75 o
  -1   4  10      187.37      172.53      7.25 o
   0   4  10      109.02      101.39      3.04 o
   1   4  10       19.06       22.27      2.02 o
  -1   5  10        2.82        3.20      1.82 o
   0   5  10       29.79       30.29      2.14 o
 
